# Supplementary material for: Potassium N-bromo-2-nitro­benzene­sulfonamidate monohydrate
Source: Acta Crystallogr Sect E Struct Rep Online. 2012 Oct 13;68(Pt 11):m1358. doi: 10.1107/S1600536812042080 (PMC3515114; doi:10.1107/S1600536812042080)
Supplement: Supplementary file 1 [file e-68-m1358-sup1.cif]

##############################################################################
#                                                                            #
# This CIF contains the data in a paper accepted for publication in          #
# Acta Crystallographica Section E. It conforms to the requirements of       #
# Notes for Authors for Acta Crystallographica Section E, and has been       #
# peer reviewed under the auspices of the IUCr Commission on Journals.       #
#                                                                            #
# Full details of the Crystallographic Information File format               #
# are given in the paper "The Crystallographic Information File (CIF):       #
# a New Standard Archive File for Crystallography" by S. R. Hall, F. H.      #
# Allen and I. D. Brown [Acta Cryst. (1991), A47, 655-685].                  #
#                                                                            #
# The current version of the core CIF dictionary is obtainable from          #
# ftp://ftp.iucr.org/pub/cif_core.dic.                                       #
#                                                                            #
# Software is freely available for graphical display of the structure(s)     #
# in this CIF. For information consult the CIF software page                 #
# http://www.iucr.org/resources/cif/software.                                #
#                                                                            #
# This file may be used for bona fide research purposes within the           #
# scientific community so long as proper attribution is given to the journal # 
# article from which it was obtained.                                        #
#                                                                            #
##############################################################################
data_I
_audit_creation_method     SHELXL-97
_chemical_name_systematic
;
Potassium <i>N</i>-bromo-2-nitrobenzenesulfonamidate monohydrate
;
_chemical_name_common     ?
_chemical_formula_moiety     'K +, C6 H4 Br N2 O4 S -, H2 O'
_chemical_formula_sum     'C6 H6 Br K N2 O5 S'
_chemical_formula_iupac     'K + , C6 H4 Br N2 O4 S - , H2 O'
_chemical_formula_weight     337.20
_chemical_melting_point     ?
_symmetry_cell_setting     monoclinic
_symmetry_space_group_name_H-M     'P 21/c'
_symmetry_space_group_name_HALL     '-P 2ybc'
loop_
    _symmetry_equiv_pos_as_xyz
    'x, y, z'
    '-x, y+1/2, -z+1/2'
    '-x, -y, -z'
    'x, -y-1/2, z-1/2'
_cell_length_a     13.034(2)
_cell_length_b     12.815(2)
_cell_length_c     6.7741(9)
_cell_angle_alpha     90.00
_cell_angle_beta     100.650(10)
_cell_angle_gamma     90.00
_cell_volume     1112.0(3)
_cell_formula_units_Z     4
_cell_measurement_reflns_used     2399
_cell_measurement_theta_min     3.07
_cell_measurement_theta_max     27.76
_cell_measurement_temperature     293(2)
_exptl_crystal_description     prism
_exptl_crystal_colour     yellow
_exptl_crystal_size_max     0.48
_exptl_crystal_size_mid     0.48
_exptl_crystal_size_min     0.24
_exptl_crystal_density_diffrn     2.014
_exptl_crystal_density_meas     ?
_exptl_crystal_density_method     'not measured'
_exptl_crystal_F_000     664
_exptl_absorpt_coefficient_mu     4.265
_exptl_absorpt_correction_type     multi-scan
_exptl_absorpt_process_details
;
(CrysAlis RED; Oxford Diffraction, 2009)
;
_exptl_absorpt_correction_T_min     0.2340
_exptl_absorpt_correction_T_max     0.4276
_exptl_special_details     ?
_diffrn_ambient_temperature     293(2)
_diffrn_radiation_type     MoK\a
_diffrn_radiation_wavelength     0.71073
_diffrn_radiation_source     'fine-focus sealed tube'
_diffrn_radiation_monochromator     graphite
_diffrn_measurement_device_type
;
Oxford Diffraction Xcalibur diffractometer
with Sapphire CCD detector
;
_diffrn_measurement_method
;
Rotation method data acquisition using omega scans.
;
_diffrn_detector_area_resol_mean     ?
_diffrn_reflns_number     3896
_diffrn_reflns_av_R_equivalents     0.0420
_diffrn_reflns_av_sigmaI/netI     0.0518
_diffrn_reflns_theta_min     3.18
_diffrn_reflns_theta_max     26.37
_diffrn_reflns_theta_full     26.37
_diffrn_measured_fraction_theta_max     0.980
_diffrn_measured_fraction_theta_full     0.980
_diffrn_reflns_limit_h_min     -16
_diffrn_reflns_limit_h_max     12
_diffrn_reflns_limit_k_min     -16
_diffrn_reflns_limit_k_max     11
_diffrn_reflns_limit_l_min     -6
_diffrn_reflns_limit_l_max     8
_diffrn_standards_number     0
_diffrn_standards_interval_count     ?
_diffrn_standards_interval_time     ?
_diffrn_standards_decay_%     0
_refine_special_details
;
Refinement of <i>F</i>^2^ against ALL reflections. The weighted <i>R</i>-factor
<i>wR</i> and goodness of fit <i>S</i> are based on <i>F</i>^2^, conventional
<i>R</i>-factors <i>R</i> are based on <i>F</i>, with <i>F</i> set to zero for
negative <i>F</i>^2^. The threshold expression of <i>F</i>^2^ >
\s(<i>F</i>^2^) is used only for calculating <i>R</i>-factors(gt) <i>etc</i>.
and is not relevant to the choice of reflections for refinement.
<i>R</i>-factors based on <i>F</i>^2^ are statistically about twice as large
as those based on <i>F</i>, and <i>R</i>- factors based on ALL data will be
even larger.
;
_reflns_number_total     2236
_reflns_number_gt     1847
_reflns_threshold_expression     I>2\s(I)
_refine_ls_structure_factor_coef     Fsqd
_refine_ls_matrix_type     full
_refine_ls_R_factor_all     0.0633
_refine_ls_R_factor_gt     0.0525
_refine_ls_wR_factor_gt     0.1362
_refine_ls_wR_factor_ref     0.1450
_refine_ls_goodness_of_fit_ref     1.055
_refine_ls_restrained_S_all     1.054
_refine_ls_number_reflns     2236
_refine_ls_number_parameters     152
_refine_ls_number_restraints     3
_refine_ls_hydrogen_treatment     mixed
_refine_ls_weighting_scheme     calc
_refine_ls_weighting_details
         'calc w=1/[\s^2^(Fo^2^)+(0.0909P)^2^+0.1082P] where P=(Fo^2^+2Fc^2^)/3'
_atom_sites_solution_hydrogens     geom
_atom_sites_solution_primary     direct
_atom_sites_solution_secondary     difmap
_refine_ls_shift/su_max     0.002
_refine_ls_shift/su_mean     0.000
_refine_diff_density_max     0.788
_refine_diff_density_min     -1.205
_refine_ls_extinction_method     'SHELXL97 (Sheldrick, 2008)'
_refine_ls_extinction_coef     0.082(5)
_refine_ls_extinction_expression
                                  'Fc^*^=kFc[1+0.001xFc^2^\l^3^/sin(2\q)]^-1/4^'
loop_
    _atom_type_symbol
    _atom_type_description
    _atom_type_scat_dispersion_real
    _atom_type_scat_dispersion_imag
    _atom_type_scat_source
    'C' 'C' 0.0033 0.0016
                         'International Tables Vol C Tables 4.2.6.8 and 6.1.1.4'
    'H' 'H' 0.0000 0.0000
                         'International Tables Vol C Tables 4.2.6.8 and 6.1.1.4'
    'Br' 'Br' -0.2901 2.4595
                         'International Tables Vol C Tables 4.2.6.8 and 6.1.1.4'
    'K' 'K' 0.2009 0.2494
                         'International Tables Vol C Tables 4.2.6.8 and 6.1.1.4'
    'N' 'N' 0.0061 0.0033
                         'International Tables Vol C Tables 4.2.6.8 and 6.1.1.4'
    'O' 'O' 0.0106 0.0060
                         'International Tables Vol C Tables 4.2.6.8 and 6.1.1.4'
    'S' 'S' 0.1246 0.1234
                         'International Tables Vol C Tables 4.2.6.8 and 6.1.1.4'
_computing_data_collection
;
CrysAlis CCD (Oxford Diffraction, 2009)
;
_computing_cell_refinement
;
CrysAlis CCD (Oxford Diffraction, 2009)
;
_computing_data_reduction
;
CrysAlis RED (Oxford Diffraction, 2009)
;
_computing_structure_solution     'SHELXS97 (Sheldrick, 2008)'
_computing_structure_refinement     'SHELXL97 (Sheldrick, 2008)'
_computing_molecular_graphics     'PLATON (Spek, 2009)'
_computing_publication_material     'SHELXL97 (Sheldrick, 2008)'
loop_
    _atom_site_type_symbol
    _atom_site_label
    _atom_site_fract_x
    _atom_site_fract_y
    _atom_site_fract_z
    _atom_site_U_iso_or_equiv
    _atom_site_adp_type
    _atom_site_calc_flag
    _atom_site_refinement_flags
    _atom_site_occupancy
    _atom_site_symmetry_multiplicity
    _atom_site_disorder_assembly
    _atom_site_disorder_group
    C C1 0.2873(3) -0.0123(3) 0.3340(6) 0.0272(9) Uani d . 1 1 . .
    C C2 0.3529(3) 0.0693(3) 0.3079(6) 0.0271(8) Uani d . 1 1 . .
    C C3 0.4505(3) 0.0546(4) 0.2573(6) 0.0346(10) Uani d . 1 1 . .
    H H3 0.4930 0.1113 0.2430 0.042 Uiso calc R 1 1 . .
    C C4 0.4833(4) -0.0463(4) 0.2286(7) 0.0419(11) Uani d . 1 1 . .
    H H4 0.5488 -0.0583 0.1975 0.050 Uiso calc R 1 1 . .
    C C5 0.4173(4) -0.1291(4) 0.2469(7) 0.0425(11) Uani d . 1 1 . .
    H H5 0.4377 -0.1966 0.2221 0.051 Uiso calc R 1 1 . .
    C C6 0.3214(4) -0.1127(3) 0.3015(7) 0.0368(10) Uani d . 1 1 . .
    H H6 0.2791 -0.1695 0.3167 0.044 Uiso calc R 1 1 . .
    Br Br1 0.24804(4) -0.10055(4) 0.78959(7) 0.0470(3) Uani d . 1 1 . .
    K K1 0.09562(9) 0.13045(8) 0.88211(15) 0.0418(3) Uani d . 1 1 . .
    N N1 0.1510(3) -0.1035(3) 0.5411(6) 0.0384(9) Uani d . 1 1 . .
    N N2 0.3214(3) 0.1792(3) 0.3257(5) 0.0316(8) Uani d . 1 1 . .
    O O1 0.1685(3) 0.0941(2) 0.5295(5) 0.0395(8) Uani d . 1 1 . .
    O O2 0.0840(3) -0.0085(2) 0.2371(5) 0.0442(8) Uani d . 1 1 . .
    O O3 0.2363(3) 0.2061(3) 0.2308(5) 0.0454(8) Uani d . 1 1 . .
    O O4 0.3826(3) 0.2369(3) 0.4304(6) 0.0520(9) Uani d . 1 1 . .
    S S1 0.16307(8) -0.00155(7) 0.41728(15) 0.0294(3) Uani d . 1 1 . .
    O O5 -0.0180(3) 0.2758(3) 0.6363(6) 0.0494(9) Uani d D 1 1 . .
    H H51 -0.066(3) 0.240(3) 0.566(7) 0.059 Uiso d D 1 1 . .
    H H52 -0.044(4) 0.326(3) 0.689(8) 0.059 Uiso d D 1 1 . .
loop_
    _atom_site_aniso_label
    _atom_site_aniso_U_11
    _atom_site_aniso_U_22
    _atom_site_aniso_U_33
    _atom_site_aniso_U_12
    _atom_site_aniso_U_13
    _atom_site_aniso_U_23
    C1 0.027(2) 0.0276(19) 0.0253(18) 0.0017(17) 0.0016(16) -0.0018(16)
    C2 0.026(2) 0.0279(18) 0.0271(18) 0.0015(17) 0.0053(16) 0.0028(16)
    C3 0.032(2) 0.042(2) 0.032(2) 0.000(2) 0.0101(18) 0.0059(19)
    C4 0.036(3) 0.054(3) 0.038(2) 0.014(2) 0.015(2) 0.001(2)
    C5 0.047(3) 0.036(2) 0.045(3) 0.020(2) 0.012(2) -0.003(2)
    C6 0.041(3) 0.030(2) 0.040(2) 0.0028(19) 0.009(2) -0.0020(18)
    Br1 0.0516(4) 0.0461(4) 0.0432(4) -0.0034(2) 0.0087(2) 0.0096(2)
    K1 0.0378(6) 0.0498(6) 0.0380(5) 0.0041(5) 0.0076(4) -0.0024(5)
    N1 0.036(2) 0.034(2) 0.047(2) -0.0106(16) 0.0122(19) 0.0010(16)
    N2 0.032(2) 0.0279(17) 0.0369(18) -0.0005(15) 0.0100(16) 0.0052(15)
    O1 0.046(2) 0.0313(15) 0.0463(18) -0.0007(13) 0.0206(16) -0.0100(13)
    O2 0.0293(17) 0.0527(19) 0.0465(18) -0.0035(15) -0.0039(15) -0.0014(16)
    O3 0.045(2) 0.0325(17) 0.0564(19) 0.0096(15) 0.0025(16) 0.0113(15)
    O4 0.048(2) 0.0379(17) 0.070(2) -0.0146(16) 0.0112(19) -0.0130(17)
    S1 0.0254(6) 0.0274(5) 0.0360(5) -0.0033(4) 0.0069(4) -0.0032(4)
    O5 0.043(2) 0.0443(19) 0.063(2) -0.0011(16) 0.0146(18) 0.0010(17)
_geom_special_details
;
All e.s.d.'s (except the e.s.d. in the dihedral angle between two l.s. planes)
are estimated using the full covariance matrix. The cell e.s.d.'s are taken
into account individually in the estimation of e.s.d.'s in distances, angles
and torsion angles; correlations between e.s.d.'s in cell parameters are only
used when they are defined by crystal symmetry. An approximate (isotropic)
treatment of cell e.s.d.'s is used for estimating e.s.d.'s involving l.s.
planes.
;
loop_
    _geom_bond_atom_site_label_1
    _geom_bond_atom_site_label_2
    _geom_bond_site_symmetry_2
    _geom_bond_distance
    _geom_bond_publ_flag
    C1 C2 . 1.383(6) ?
    C1 C6 . 1.391(5) ?
    C1 S1 . 1.815(4) ?
    C2 C3 . 1.390(6) ?
    C2 N2 . 1.479(5) ?
    C3 C4 . 1.386(6) ?
    C3 H3 . 0.9300 ?
    C4 C5 . 1.385(7) ?
    C4 H4 . 0.9300 ?
    C5 C6 . 1.384(7) ?
    C5 H5 . 0.9300 ?
    C6 H6 . 0.9300 ?
    Br1 N1 . 1.910(4) ?
    Br1 K1 . 3.6829(12) ?
    K1 O5 . 2.743(4) ?
    K1 O5 4_566 2.746(4) ?
    K1 O1 . 2.768(3) ?
    K1 O2 3_556 2.806(3) ?
    K1 O3 1_556 2.877(4) ?
    K1 O2 1_556 3.018(4) ?
    K1 O3 4_566 3.081(4) ?
    K1 H51 . 3.06(5) ?
    N1 S1 . 1.576(4) ?
    N2 O4 . 1.215(5) ?
    N2 O3 . 1.225(5) ?
    O1 S1 . 1.437(3) ?
    O2 S1 . 1.448(3) ?
    O2 K1 3_556 2.806(3) ?
    O2 K1 1_554 3.018(4) ?
    O3 K1 1_554 2.877(4) ?
    O3 K1 4_565 3.081(4) ?
    O5 K1 4_565 2.746(4) ?
    O5 H51 . 0.844(19) ?
    O5 H52 . 0.841(19) ?
loop_
    _geom_angle_atom_site_label_1
    _geom_angle_atom_site_label_2
    _geom_angle_atom_site_label_3
    _geom_angle_site_symmetry_1
    _geom_angle_site_symmetry_3
    _geom_angle
    _geom_angle_publ_flag
    C2 C1 C6 . . 117.1(4) ?
    C2 C1 S1 . . 126.2(3) ?
    C6 C1 S1 . . 116.7(3) ?
    C1 C2 C3 . . 123.0(4) ?
    C1 C2 N2 . . 121.5(4) ?
    C3 C2 N2 . . 115.4(4) ?
    C4 C3 C2 . . 118.7(4) ?
    C4 C3 H3 . . 120.6 ?
    C2 C3 H3 . . 120.6 ?
    C5 C4 C3 . . 119.3(4) ?
    C5 C4 H4 . . 120.4 ?
    C3 C4 H4 . . 120.4 ?
    C6 C5 C4 . . 120.9(4) ?
    C6 C5 H5 . . 119.5 ?
    C4 C5 H5 . . 119.5 ?
    C5 C6 C1 . . 120.9(4) ?
    C5 C6 H6 . . 119.5 ?
    C1 C6 H6 . . 119.5 ?
    N1 Br1 K1 . . 82.87(12) ?
    O5 K1 O5 . 4_566 77.92(8) ?
    O5 K1 O1 . . 79.82(11) ?
    O5 K1 O1 4_566 . 157.72(11) ?
    O5 K1 O2 . 3_556 82.86(11) ?
    O5 K1 O2 4_566 3_556 84.62(11) ?
    O1 K1 O2 . 3_556 93.37(11) ?
    O5 K1 O3 . 1_556 117.39(11) ?
    O5 K1 O3 4_566 1_556 70.94(11) ?
    O1 K1 O3 . 1_556 119.80(11) ?
    O2 K1 O3 3_556 1_556 142.64(11) ?
    O5 K1 O2 . 1_556 141.57(11) ?
    O5 K1 O2 4_566 1_556 69.28(11) ?
    O1 K1 O2 . 1_556 131.59(10) ?
    O2 K1 O2 3_556 1_556 74.84(10) ?
    O3 K1 O2 1_556 1_556 70.30(9) ?
    O5 K1 O3 . 4_566 67.90(10) ?
    O5 K1 O3 4_566 4_566 109.52(11) ?
    O1 K1 O3 . 4_566 60.50(9) ?
    O2 K1 O3 3_556 4_566 143.02(10) ?
    O3 K1 O3 1_556 4_566 73.50(8) ?
    O2 K1 O3 1_556 4_566 141.88(10) ?
    O5 K1 Br1 . . 133.65(9) ?
    O5 K1 Br1 4_566 . 145.95(9) ?
    O1 K1 Br1 . . 55.66(7) ?
    O2 K1 Br1 3_556 . 87.19(8) ?
    O3 K1 Br1 1_556 . 97.38(7) ?
    O2 K1 Br1 1_556 . 76.67(7) ?
    O3 K1 Br1 4_566 . 96.72(7) ?
    O5 K1 H51 . . 15.6(6) ?
    O5 K1 H51 4_566 . 81.7(9) ?
    O1 K1 H51 . . 77.0(10) ?
    O2 K1 H51 3_556 . 68.0(7) ?
    O3 K1 H51 1_556 . 132.2(6) ?
    O2 K1 H51 1_556 . 134.5(10) ?
    O3 K1 H51 4_566 . 80.1(8) ?
    Br1 K1 H51 . . 125.1(8) ?
    S1 N1 Br1 . . 109.8(2) ?
    O4 N2 O3 . . 124.7(4) ?
    O4 N2 C2 . . 117.7(4) ?
    O3 N2 C2 . . 117.6(3) ?
    S1 O1 K1 . . 127.53(18) ?
    S1 O2 K1 . 3_556 134.68(19) ?
    S1 O2 K1 . 1_554 120.16(18) ?
    K1 O2 K1 3_556 1_554 105.16(10) ?
    N2 O3 K1 . 1_554 135.6(3) ?
    N2 O3 K1 . 4_565 123.6(3) ?
    K1 O3 K1 1_554 4_565 100.02(11) ?
    O1 S1 O2 . . 117.1(2) ?
    O1 S1 N1 . . 115.2(2) ?
    O2 S1 N1 . . 105.8(2) ?
    O1 S1 C1 . . 105.67(19) ?
    O2 S1 C1 . . 105.7(2) ?
    N1 S1 C1 . . 106.5(2) ?
    K1 O5 K1 . 4_565 112.63(13) ?
    K1 O5 H51 . . 104(4) ?
    K1 O5 H51 4_565 . 108(4) ?
    K1 O5 H52 . . 118(4) ?
    K1 O5 H52 4_565 . 104(4) ?
    H51 O5 H52 . . 110(3) ?
loop_
    _geom_torsion_atom_site_label_1
    _geom_torsion_atom_site_label_2
    _geom_torsion_atom_site_label_3
    _geom_torsion_atom_site_label_4
    _geom_torsion_site_symmetry_1
    _geom_torsion_site_symmetry_2
    _geom_torsion_site_symmetry_3
    _geom_torsion_site_symmetry_4
    _geom_torsion
    _geom_torsion_publ_flag
    C6 C1 C2 C3 . . . . -1.9(6) ?
    S1 C1 C2 C3 . . . . 175.3(3) ?
    C6 C1 C2 N2 . . . . 176.0(4) ?
    S1 C1 C2 N2 . . . . -6.8(6) ?
    C1 C2 C3 C4 . . . . 1.0(6) ?
    N2 C2 C3 C4 . . . . -177.0(4) ?
    C2 C3 C4 C5 . . . . 1.3(7) ?
    C3 C4 C5 C6 . . . . -2.8(7) ?
    C4 C5 C6 C1 . . . . 1.8(8) ?
    C2 C1 C6 C5 . . . . 0.5(7) ?
    S1 C1 C6 C5 . . . . -177.0(4) ?
    N1 Br1 K1 O5 . . . . -28.49(17) ?
    N1 Br1 K1 O5 . . . 4_566 124.97(19) ?
    N1 Br1 K1 O1 . . . . -47.15(14) ?
    N1 Br1 K1 O2 . . . 3_556 48.87(14) ?
    N1 Br1 K1 O3 . . . 1_556 -168.38(14) ?
    N1 Br1 K1 O2 . . . 1_556 123.95(13) ?
    N1 Br1 K1 O3 . . . 4_566 -94.22(13) ?
    K1 Br1 N1 S1 . . . . 63.0(2) ?
    C1 C2 N2 O4 . . . . 131.2(4) ?
    C3 C2 N2 O4 . . . . -50.8(5) ?
    C1 C2 N2 O3 . . . . -50.2(5) ?
    C3 C2 N2 O3 . . . . 127.9(4) ?
    O5 K1 O1 S1 . . . . -120.6(3) ?
    O5 K1 O1 S1 4_566 . . . -122.5(3) ?
    O2 K1 O1 S1 3_556 . . . -38.5(3) ?
    O3 K1 O1 S1 1_556 . . . 123.5(2) ?
    O2 K1 O1 S1 1_556 . . . 34.2(3) ?
    O3 K1 O1 S1 4_566 . . . 169.1(3) ?
    Br1 K1 O1 S1 . . . . 45.8(2) ?
    O4 N2 O3 K1 . . . 1_554 156.5(3) ?
    C2 N2 O3 K1 . . . 1_554 -22.1(5) ?
    O4 N2 O3 K1 . . . 4_565 -35.7(5) ?
    C2 N2 O3 K1 . . . 4_565 145.7(3) ?
    K1 O1 S1 O2 . . . . 102.7(3) ?
    K1 O1 S1 N1 . . . . -22.6(3) ?
    K1 O1 S1 C1 . . . . -139.9(2) ?
    K1 O2 S1 O1 3_556 . . . -114.6(3) ?
    K1 O2 S1 O1 1_554 . . . 65.8(3) ?
    K1 O2 S1 N1 3_556 . . . 15.4(3) ?
    K1 O2 S1 N1 1_554 . . . -164.3(2) ?
    K1 O2 S1 C1 3_556 . . . 128.1(3) ?
    K1 O2 S1 C1 1_554 . . . -51.6(2) ?
    Br1 N1 S1 O1 . . . . -46.5(3) ?
    Br1 N1 S1 O2 . . . . -177.5(2) ?
    Br1 N1 S1 C1 . . . . 70.3(2) ?
    C2 C1 S1 O1 . . . . -24.4(4) ?
    C6 C1 S1 O1 . . . . 152.8(3) ?
    C2 C1 S1 O2 . . . . 100.4(4) ?
    C6 C1 S1 O2 . . . . -82.4(4) ?
    C2 C1 S1 N1 . . . . -147.4(4) ?
    C6 C1 S1 N1 . . . . 29.8(4) ?
    O5 K1 O5 K1 4_566 . . 4_565 140.66(16) ?
    O1 K1 O5 K1 . . . 4_565 -38.60(13) ?
    O2 K1 O5 K1 3_556 . . 4_565 -133.34(15) ?
    O3 K1 O5 K1 1_556 . . 4_565 79.80(16) ?
    O2 K1 O5 K1 1_556 . . 4_565 172.23(12) ?
    O3 K1 O5 K1 4_566 . . 4_565 23.55(11) ?
    Br1 K1 O5 K1 . . . 4_565 -54.17(18) ?
loop_
    _geom_hbond_atom_site_label_D
    _geom_hbond_atom_site_label_H
    _geom_hbond_atom_site_label_A
    _geom_hbond_site_symmetry_A
    _geom_hbond_distance_DH
    _geom_hbond_distance_HA
    _geom_hbond_distance_DA
    _geom_hbond_angle_DHA
    O5 H51 N1 3_556 0.844(19) 2.13(3) 2.926(5) 157(5)
    O5 H52 Br1 2_556 0.841(19) 2.85(4) 3.509(4) 137(4)
_iucr_refine_instructions_details
;
TITL KBS8 P21/c
CELL  0.71073 13.03400 12.81500  6.77410 90.00000 100.65000 90.00000
ZERR 4  0.00200  0.00200  0.00090  0.00000  0.01000  0.00000
LATT 1
SYMM -X, Y+ 0.50000, -Z+ 0.50000
SFAC C H BR K N O S
UNIT 24 24 4 4 8 20 4
PLAN 30
FMAP 2
SHEL 14 0.8
SIZE 0.48 0.48 0.24
L.S. 4
FREE K1 K1_$4
FREE K1 K1_$5
FREE K1 K1_$6
FREE K1 H51
BOND $H
DFIX 0.85 0.02 O5 H51 O5 H52
DFIX 1.365 0.02 H51 H52
HTAB O5 N1_$1
HTAB O5 BR1_$2
EQIV $1  -X, -Y, -Z+1
EQIV $2 -X, Y+1/2, -Z+3/2
EQIV $4   -x, -y, -z+2
EQIV $5   x, -y+1/2, z-1/2
EQIV $6   x, -y+1/2, z+1/2
CONF
ACTA
EXTI  0.08204
FVAR  3.87968
WGHT  0.09090   0.10820
C1    1 0.287277 -0.012339 0.334026  11.000000 0.027410 0.027610 =
        0.025250 -0.001830 0.001610 0.001660
C2    1 0.352911 0.069260 0.307863  11.000000 0.026350 0.027940 =
        0.027120 0.002790 0.005260 0.001480
C3    1 0.450485 0.054571 0.257304  11.000000 0.031750 0.041950 =
        0.031830 0.005900 0.010080 0.000350
AFIX 43
H3    2 0.492978 0.111320 0.242979  11.000000 -1.200000
AFIX 0
C4    1 0.483270 -0.046306 0.228629  11.000000 0.036250 0.054200 =
        0.038100 0.001390 0.014600 0.013810
AFIX 43
H4    2 0.548826 -0.058285 0.197468  11.000000 -1.200000
AFIX 0
C5    1 0.417280 -0.129058 0.246915  11.000000 0.047440 0.036250 =
        0.045110 -0.002870 0.011690 0.019930
AFIX 43
H5    2 0.437733 -0.196598 0.222137  11.000000 -1.200000
AFIX 0
C6    1 0.321373 -0.112656 0.301520  11.000000 0.040610 0.030360 =
        0.040260 -0.001970 0.009450 0.002800
AFIX 43
H6    2 0.279131 -0.169479 0.316696  11.000000 -1.200000
AFIX 0
BR1   3 0.248043 -0.100553 0.789594  11.000000 0.051590 0.046070 =
        0.043240 0.009610 0.008700 -0.003390
K1    4 0.095617 0.130450 0.882111  11.000000 0.037760 0.049780 =
        0.037960 -0.002420 0.007620 0.004070
N1    5 0.151043 -0.103507 0.541115  11.000000 0.035880 0.034250 =
        0.046930 0.001010 0.012230 -0.010630
N2    5 0.321420 0.179215 0.325710  11.000000 0.031530 0.027880 =
        0.036920 0.005240 0.010010 -0.000490
O1    6 0.168453 0.094060 0.529464  11.000000 0.045690 0.031260 =
        0.046300 -0.009990 0.020570 -0.000690
O2    6 0.083958 -0.008506 0.237076  11.000000 0.029260 0.052690 =
        0.046510 -0.001370 -0.003860 -0.003530
O3    6 0.236281 0.206070 0.230812  11.000000 0.044730 0.032520 =
        0.056430 0.011260 0.002480 0.009630
O4    6 0.382567 0.236897 0.430386  11.000000 0.048360 0.037940 =
        0.069780 -0.013030 0.011240 -0.014590
S1    7 0.163069 -0.001547 0.417277  11.000000 0.025430 0.027410 =
        0.035950 -0.003230 0.006930 -0.003300
O5    6 -0.017953 0.275845 0.636294  11.000000 0.042900 0.044320 =
        0.062890 0.000970 0.014580 -0.001110
H51   2 -0.065956 0.240483 0.566132  11.000000 -1.200000
H52   2 -0.043897 0.326239 0.689653  11.000000 -1.200000
HKLF 4
REM
REM R1 0.0525 FOR 1847 FO > 4SIG(FO) AND 0.0633 FOR ALL 2236 DATA
REM  152 PARAMETERS REFINED USING  3 RESTRAINTS
REM HIGHEST DIFFERENCE PEAK 0.788, DEEPEST HOLE -1.205, 1-SIGMA LEVEL 0.142
;
data_global
_journal_date_recd_electronic     2012-10-04
_journal_date_accepted     2012-10-08
_journal_name_full     'Acta Crystallographica, Section E'
_journal_year     2012
_journal_volume     68
_journal_issue     11
_journal_page_first     m1358
_journal_page_last     m1358
_journal_paper_category     QM
_journal_paper_doi     10.1107/S1600536812042080
_journal_coeditor_code     ZL2509
_publ_contact_author_name     'Prof. B. Thimme Gowda'
_publ_contact_author_address
;
  Department of Chemistry
  Mangalore University
  Mangalagangotri-574 199
  Mangalore, INDIA
;
_publ_contact_author_email     gowdabt@yahoo.com
_publ_contact_author_fax     '91 824 2287367'
_publ_contact_author_phone     '91 824 2287262'
_publ_section_title
;
Potassium <i>N</i>-bromo-2-nitrobenzenesulfonamidate monohydrate
;
loop_
    _publ_author_name
    _publ_author_address
    'B. Thimme Gowda'
; Department of Chemistry
  Mangalore University
  Mangalagangotri 574 199
  Mangalore, India
;
    'Sabine Foro'
; Institute of Materials Science
  Darmstadt University of Technology
  Petersenstrasse 23
  D-64287 Darmstadt, Germany
;
    'H. S. Spandana'
; Department of Chemistry
  Mangalore University
  Mangalagangotri 574 199
  Mangalore, India
;
