# Supplementary material for: Potassium N-bromo-2-nitro­benzene­sulfonamidate monohydrate
Source: Acta Crystallogr Sect E Struct Rep Online. 2012 Oct 13;68(Pt 11):m1358. doi: 10.1107/S1600536812042080 (PMC3515114; doi:10.1107/S1600536812042080)
Supplement: Supplementary file 2 [file e-68-m1358-Isup2.hkl]

# 
# h,k,l, Fc-squared, Fo-squared, sigma(Fo-squared) and status flag 
# 
data_I
_shelx_title ' KBS8 P21/c' 
_shelx_refln_list_code          4 
_shelx_F_calc_maximum      221.91 
_exptl_crystal_F_000       664.00 
_reflns_d_resolution_high  0.8000 
 
loop_ 
 _symmetry_equiv_pos_as_xyz 
 'x, y, z' 
 '-x, y+1/2, -z+1/2' 
 '-x, -y, -z' 
 'x, -y-1/2, z-1/2' 
 
_cell_length_a    13.0340 
_cell_length_b    12.8150 
_cell_length_c     6.7741 
_cell_angle_alpha  90.000 
_cell_angle_beta  100.650 
_cell_angle_gamma  90.000 
 
_shelx_F_squared_multiplier     1.000 
 
loop_ 
 _refln_index_h 
 _refln_index_k 
 _refln_index_l 
 _refln_F_squared_calc 
 _refln_F_squared_meas 
 _refln_F_squared_sigma 
 _refln_observed_status 
   2   0   0    17464.93    25823.18    178.77 o 
   3   0   0     2222.73     2504.44     48.03 o 
   4   0   0      685.62      648.71     26.69 o 
   5   0   0      921.73      790.99     33.98 o 
   6   0   0     3562.67     3343.30     80.01 o 
   7   0   0        5.71        3.41      6.48 o 
   8   0   0     2600.41     2142.82     76.06 o 
   9   0   0        8.74        2.60      7.16 o 
  10   0   0     1728.90     1514.93     74.98 o 
  11   0   0      501.94      406.95     41.82 o 
  12   0   0     5399.70     4610.73    158.01 o 
  13   0   0     1005.81      727.97     62.62 o 
  14   0   0      826.54      574.98     59.56 o 
  15   0   0      917.74      628.50     62.58 o 
   2   1   0       31.17       38.96      2.98 o 
   3   1   0     7013.19     8179.17    157.68 o 
   4   1   0      249.88      262.10     35.89 o 
   5   1   0     5000.23     5221.17    360.63 o 
   6   1   0        0.40        4.62      3.75 o 
   7   1   0       15.23       16.23      5.91 o 
   8   1   0     1812.24     1617.05    161.05 o 
   9   1   0     1937.38     1707.38    234.51 o 
  10   1   0      260.56      242.80     45.56 o 
  11   1   0      467.40      399.01     29.46 o 
  12   1   0       39.35       23.06     10.05 o 
  13   1   0       39.01       23.76     13.35 o 
  14   1   0       97.00       66.40     30.04 o 
  15   1   0        6.88       -9.43     14.88 o 
   0   2   0    11358.62    11513.21     93.19 o 
   1   2   0       77.37      154.07     10.43 o 
   2   2   0     2355.85     2408.57    202.85 o 
   3   2   0    12387.31    13818.16    306.71 o 
   4   2   0       91.04      115.32      7.14 o 
   5   2   0     1777.92     2112.65     91.12 o 
   6   2   0      214.16      239.45     20.03 o 
   7   2   0      247.77      272.99     37.31 o 
   8   2   0      308.29      314.56     39.32 o 
   9   2   0     1151.79     1096.74    118.18 o 
  10   2   0     1100.64     1063.29    117.69 o 
  11   2   0      376.41      364.46     27.66 o 
  12   2   0      779.65      736.86     41.13 o 
  13   2   0      117.10      111.13     29.45 o 
  14   2   0       10.65       20.63     11.69 o 
  15   2   0      182.31      140.36     22.25 o 
   1   3   0    16521.70    15595.98    124.24 o 
   2   3   0     3577.28     3588.50     41.45 o 
   3   3   0    20122.14    21444.59    144.33 o 
   4   3   0      479.11      530.76     26.15 o 
   5   3   0     5079.29     5831.77     73.86 o 
   6   3   0       85.60       84.32     10.86 o 
   7   3   0     5560.20     6267.34    386.36 o 
   8   3   0      133.25      124.48     13.73 o 
   9   3   0     2820.86     3095.14    125.69 o 
  10   3   0      115.31      121.24     15.24 o 
  11   3   0     1108.55     1145.85     54.48 o 
  12   3   0     1205.29     1195.19     51.38 o 
  13   3   0      293.51      303.75     60.26 o 
  14   3   0       31.57       65.53     17.17 o 
  15   3   0      316.23      361.18     73.26 o 
   0   4   0     4946.10     5166.10     68.92 o 
   1   4   0       11.13       18.90      3.30 o 
   2   4   0     5917.77     6125.50    226.08 o 
   3   4   0      108.05      161.17      9.62 o 
   4   4   0     1001.69      990.29     33.15 o 
   5   4   0     2027.10     2094.21     60.08 o 
   6   4   0     7601.94     8773.73    142.94 o 
   7   4   0      275.49      331.49     38.88 o 
   8   4   0     1216.75     1336.81     42.05 o 
   9   4   0     1947.86     2364.85    137.10 o 
  10   4   0      136.36      156.99     22.98 o 
  11   4   0       42.68       51.28     20.89 o 
  12   4   0      565.49      721.48     39.34 o 
  13   4   0      181.64      216.51     23.95 o 
  14   4   0      444.69      503.95     99.63 o 
  15   4   0        6.78       17.52     28.17 o 
   1   5   0       12.17       30.33      4.77 o 
   2   5   0     5798.08     6058.00     96.33 o 
   3   5   0      189.33      183.99     10.71 o 
   4   5   0     2371.02     2719.40    158.81 o 
   5   5   0      160.84      213.58     19.41 o 
   6   5   0      471.47      561.89     21.43 o 
   7   5   0       23.51       19.91      5.20 o 
   8   5   0      501.26      532.99     24.39 o 
   9   5   0      315.16      313.64     20.73 o 
  10   5   0        0.10        6.30     10.92 o 
  11   5   0      208.66      188.44     47.84 o 
  12   5   0       30.61       42.31     39.25 o 
  13   5   0      315.63      359.83     29.91 o 
  14   5   0       33.14       40.46     39.76 o 
  15   5   0       60.57       60.85     41.82 o 
   0   6   0     2823.02     2766.63     56.31 o 
   1   6   0     1023.17     1080.99     36.47 o 
   2   6   0     1676.62     1630.13     24.94 o 
   3   6   0      277.96      271.80     10.81 o 
   4   6   0     3932.08     3732.59     55.50 o 
   5   6   0     1348.64     1648.09    173.40 o 
   6   6   0     1636.97     1759.15     39.63 o 
   7   6   0      184.90      222.57     13.13 o 
   8   6   0     3362.07     3929.73     59.94 o 
   9   6   0      288.93      311.89     17.51 o 
  10   6   0     1120.79     1283.32     43.69 o 
  11   6   0       38.53       41.40     10.58 o 
  12   6   0        5.19       -4.68      9.05 o 
  13   6   0       35.68       54.54     20.96 o 
  14   6   0       87.17      127.55     61.45 o 
   1   7   0     4845.67     4956.32     60.95 o 
   2   7   0      671.99      731.18     22.94 o 
   3   7   0     7533.57     7422.93     64.87 o 
   4   7   0       11.48        9.82      3.63 o 
   5   7   0     3022.13     3156.04    305.31 o 
   6   7   0       11.76       16.23     13.71 o 
   7   7   0      484.01      535.74     22.85 o 
   8   7   0        3.24        4.58      5.10 o 
   9   7   0     1725.47     1961.33     42.26 o 
  10   7   0     1139.60     1301.17     74.23 o 
  11   7   0     1243.81     1445.34     48.93 o 
  12   7   0      135.18      137.90     17.40 o 
  13   7   0      128.27      162.87     20.38 o 
  14   7   0        1.21        9.56     11.88 o 
   0   8   0     8075.90     7525.23    110.54 o 
   1   8   0     2891.56     2967.93     48.29 o 
   2   8   0      342.10      365.71     16.76 o 
   3   8   0      644.17      672.83     24.72 o 
   4   8   0      950.97      955.67     23.49 o 
   5   8   0      123.88      103.60      8.45 o 
   6   8   0      508.23      549.23     91.39 o 
   7   8   0      219.41      194.96     26.54 o 
   8   8   0       35.07       42.63      9.38 o 
   9   8   0      619.47      673.74     28.54 o 
  10   8   0       22.85       26.69      8.68 o 
  11   8   0      317.33      361.49     20.69 o 
  12   8   0      855.05     1087.00     55.90 o 
  13   8   0      140.17      165.29     20.03 o 
   1   9   0      275.42      221.14     14.14 o 
   2   9   0      342.24      341.11     17.36 o 
   3   9   0        9.46        8.88      5.20 o 
   4   9   0       93.49       91.17      7.98 o 
   5   9   0      605.89      573.91     19.30 o 
   6   9   0       12.27       12.79      5.25 o 
   7   9   0     1753.70     1913.26    254.50 o 
   8   9   0      238.85      299.30     58.22 o 
   9   9   0      183.34      197.20     18.99 o 
  10   9   0        0.21       -6.27     11.35 o 
  11   9   0        6.27        0.18     20.35 o 
  12   9   0       13.17       44.93     20.51 o 
  13   9   0       58.69      112.82     28.26 o 
   0  10   0     7197.78     6800.38    116.24 o 
   1  10   0      943.98      865.11     45.83 o 
   2  10   0     6875.61     6541.56     83.42 o 
   3  10   0      814.27      783.76     28.26 o 
   4  10   0     1222.05     1201.71     37.17 o 
   5  10   0      104.85      118.78     12.35 o 
   6  10   0       90.71      101.51     12.38 o 
   7  10   0      280.46      276.14     51.18 o 
   8  10   0      201.90      230.52     46.95 o 
   9  10   0      294.96      368.83     33.76 o 
  10  10   0     1273.14     1735.75     78.39 o 
  11  10   0       35.04       16.20     16.32 o 
  12  10   0     1071.08     1402.83     77.58 o 
   1  11   0     1363.86     1254.56     34.37 o 
   2  11   0      314.26      282.06     17.35 o 
   3  11   0      262.38      280.60     18.20 o 
   4  11   0        6.23        3.76      6.52 o 
   5  11   0       47.60       52.90      9.68 o 
   6  11   0        7.95        9.44      6.97 o 
   7  11   0       13.61       20.05      7.83 o 
   8  11   0       48.76       54.87     17.59 o 
   9  11   0      194.86      227.44     41.93 o 
  10  11   0        3.88       -3.93     24.45 o 
  11  11   0      149.58      149.29     25.12 o 
   0  12   0      218.63      162.46     20.08 o 
   1  12   0       35.01       27.13      6.82 o 
   2  12   0      755.40      619.34     26.33 o 
   3  12   0      100.00       94.91     11.63 o 
   4  12   0       54.60       57.71     10.03 o 
   5  12   0      195.48      193.83     16.48 o 
   6  12   0      575.54      575.89     27.67 o 
   7  12   0       96.15      113.54     14.05 o 
   8  12   0        3.36       21.23     10.00 o 
   9  12   0      459.17      549.54     45.18 o 
  10  12   0      322.99      367.05     54.40 o 
   1  13   0     1420.65     1235.34     38.21 o 
   2  13   0      242.42      211.43     16.67 o 
   3  13   0      382.26      321.18     20.42 o 
   4  13   0       39.98       31.04      8.54 o 
   5  13   0      779.43      694.93     30.92 o 
   6  13   0       49.02       48.28      9.83 o 
   7  13   0      818.46      870.36     35.33 o 
   8  13   0      164.05      190.21     18.77 o 
   9  13   0      135.22      190.07     19.89 o 
   0  14   0        9.25       11.35      9.49 o 
   1  14   0      178.86      156.23     15.09 o 
   2  14   0      273.59      252.48     18.69 o 
   3  14   0      116.01       99.58     13.69 o 
   4  14   0      517.63      490.21     26.46 o 
   5  14   0       28.76       26.57      9.14 o 
   6  14   0      151.50      159.03     16.18 o 
   7  14   0       14.71       13.00      8.96 o 
   1  15   0        3.09        2.82      6.90 o 
   2  15   0        0.86       -9.66      9.66 o 
   3  15   0       20.08        8.23      7.70 o 
   4  15   0       33.91       33.00     10.57 o 
   5  15   0        0.60       11.58      8.84 o 
   0  16   0       64.32       67.91     17.33 o 
 -16   1   1       55.68      -18.06     18.06 o 
 -15   1   1      713.02      523.63     41.14 o 
 -14   1   1       30.79       -8.31     15.86 o 
 -13   1   1     1066.27      802.69     70.65 o 
 -12   1   1      190.37      153.84     25.70 o 
 -11   1   1      299.94      244.80     25.29 o 
 -10   1   1       74.53       57.94     10.98 o 
  -9   1   1       48.34       49.33      9.83 o 
  -8   1   1     1462.20     1350.19    128.60 o 
  -7   1   1     2208.82     2206.55    157.86 o 
  -6   1   1    13899.30    17036.50    834.96 o 
  -5   1   1    11987.74    14796.08   1174.03 o 
  -4   1   1     2272.42     2518.63     37.48 o 
  -3   1   1    22855.76    29542.14    891.48 o 
  -2   1   1       89.32       88.80      4.60 o 
  -1   1   1      263.65      312.01     13.43 o 
   0   1   1     2812.37     2927.77     40.87 o 
   1   1   1       78.60       84.69      3.70 o 
   2   1   1    10031.22     8815.67     68.45 o 
   3   1   1     1909.30     2105.94    105.22 o 
   4   1   1     2264.53     2278.43    184.22 o 
   5   1   1     1020.69      912.34     30.33 o 
   6   1   1     4529.16     4367.94     75.84 o 
   7   1   1    15016.22    15701.51    430.05 o 
   8   1   1      347.67      315.17     21.41 o 
   9   1   1     5757.07     5087.90    197.06 o 
  10   1   1     1323.65     1120.65     45.94 o 
  11   1   1       98.06       75.90     13.93 o 
  12   1   1        3.13        4.71      8.59 o 
  13   1   1       35.89       45.50     14.55 o 
  14   1   1       49.07       51.17     18.93 o 
  15   1   1      112.75       80.77     46.78 o 
 -16   2   1      284.75      133.05     22.98 o 
 -15   2   1       39.56       -5.46     15.05 o 
 -14   2   1      440.56      338.59     49.69 o 
 -13   2   1       48.31       11.33      9.78 o 
 -12   2   1      123.69      107.99     15.88 o 
 -11   2   1      675.13      611.51     49.51 o 
 -10   2   1     4665.95     4074.17    144.78 o 
  -9   2   1      858.60      728.93     36.21 o 
  -8   2   1     7422.60     8134.82   1506.19 o 
  -7   2   1      188.29      157.98     23.87 o 
  -6   2   1      161.13      135.44     18.13 o 
  -5   2   1     3077.72     3108.86    227.59 o 
  -4   2   1     9286.93    10365.62    432.14 o 
  -3   2   1     1923.78     2050.94     80.53 o 
  -2   2   1    34879.88    36831.89    599.65 o 
  -1   2   1       49.99       75.59      4.74 o 
   0   2   1     6635.80     6758.73    294.72 o 
   1   2   1      782.08      738.13     12.90 o 
   2   2   1     6854.42     7195.35     56.58 o 
   3   2   1     5601.53     5290.38    289.27 o 
   4   2   1    21190.87    18315.33    941.70 o 
   5   2   1      756.65      813.51     22.15 o 
   6   2   1     3941.55     3946.20     68.03 o 
   7   2   1      321.79      344.86     20.72 o 
   8   2   1     1560.20     1613.87     78.49 o 
   9   2   1      329.76      310.40     23.22 o 
  10   2   1     4199.35     4024.26    111.17 o 
  11   2   1        3.12       -4.26      9.64 o 
  12   2   1      422.35      440.85     33.05 o 
  13   2   1       46.85       49.40     20.71 o 
  14   2   1       31.11       31.82     29.07 o 
  15   2   1      104.78      125.09     53.57 o 
 -15   3   1      698.06      635.89     44.55 o 
 -14   3   1      440.61      378.31     78.31 o 
 -13   3   1       69.99       63.81     13.30 o 
 -12   3   1       13.45       10.40     16.83 o 
 -11   3   1      936.26      898.30     77.74 o 
 -10   3   1     1074.77     1086.58    112.54 o 
  -9   3   1      405.90      390.67     26.08 o 
  -8   3   1       62.16       59.74      9.29 o 
  -7   3   1     1026.66      916.22    164.24 o 
  -6   3   1      232.21      244.39     48.42 o 
  -5   3   1     1281.31     1445.21     81.28 o 
  -4   3   1      833.81      820.32     23.58 o 
  -3   3   1     4318.55     4169.52     52.29 o 
  -2   3   1     9390.62     9520.81    297.77 o 
  -1   3   1        8.09       26.63      3.66 o 
   0   3   1     4951.53     5111.02     66.26 o 
   1   3   1    12563.36    12707.90     72.74 o 
   2   3   1     6333.88     6290.08    112.68 o 
   3   3   1       35.11       32.41      4.62 o 
   4   3   1        6.43       24.25      5.05 o 
   5   3   1      285.32      310.75     41.36 o 
   6   3   1      465.39      448.46     39.41 o 
   7   3   1      118.59      114.12     15.93 o 
   8   3   1        4.71        9.98      6.96 o 
   9   3   1        2.73        7.22      6.47 o 
  10   3   1     1158.22     1130.26    133.75 o 
  11   3   1       59.16       65.84     13.18 o 
  12   3   1      870.16      881.24     44.73 o 
  13   3   1      391.09      450.18     39.90 o 
  14   3   1      136.73      134.95     28.80 o 
  15   3   1       46.08       70.02     62.91 o 
 -15   4   1       13.38      -11.80     15.07 o 
 -14   4   1       24.14       14.65     13.06 o 
 -13   4   1        1.00        0.54     14.60 o 
 -12   4   1      140.06      149.51     29.61 o 
 -11   4   1        5.54        9.27     15.42 o 
 -10   4   1     1544.93     1715.43     52.78 o 
  -9   4   1      119.35      122.28     13.58 o 
  -8   4   1      310.91      326.91     24.20 o 
  -7   4   1      157.04      168.01     12.87 o 
  -6   4   1     2284.79     2035.81     87.15 o 
  -5   4   1      419.74      430.47     24.83 o 
  -4   4   1       19.19       26.83      3.81 o 
  -3   4   1      945.84      969.68     24.89 o 
  -2   4   1      443.29      410.83      8.44 o 
  -1   4   1       12.89       15.59      2.46 o 
   0   4   1      316.20      327.95      8.72 o 
   1   4   1      706.55      745.87     15.96 o 
   2   4   1     2660.40     2634.73     53.92 o 
   3   4   1       32.35       44.51      5.49 o 
   4   4   1      615.73      627.12     20.63 o 
   5   4   1        7.02       11.84      5.08 o 
   6   4   1     2080.16     2384.16    157.27 o 
   7   4   1      166.51      163.68     14.83 o 
   8   4   1     1216.52     1372.26     69.89 o 
   9   4   1        0.56       -0.60      6.41 o 
  10   4   1      569.84      636.13     36.20 o 
  11   4   1      326.06      370.38     27.01 o 
  12   4   1        8.91       13.56     12.11 o 
  13   4   1       44.31       77.25     16.95 o 
  14   4   1       17.93       45.16     21.30 o 
  15   4   1        0.04       38.41     17.75 o 
 -15   5   1        8.96        2.78     11.72 o 
 -14   5   1      860.18      992.84     51.78 o 
 -13   5   1      553.46      671.89     40.26 o 
 -12   5   1      751.82      882.71     42.74 o 
 -11   5   1     2466.25     3100.73    121.60 o 
 -10   5   1      173.65      198.30     21.11 o 
  -9   5   1     1551.55     1734.71     98.45 o 
  -8   5   1      235.95      273.15     19.87 o 
  -7   5   1     4716.58     5260.82     75.36 o 
  -6   5   1      346.25      333.86     14.53 o 
  -5   5   1     7653.59     9077.83    155.62 o 
  -4   5   1       10.92       12.50      5.13 o 
  -3   5   1     5766.21     6271.15     77.91 o 
  -2   5   1     7973.88     8419.14     76.21 o 
  -1   5   1    23269.78    22402.67    128.03 o 
   0   5   1     1892.60     1757.30     28.53 o 
   1   5   1    22787.74    20968.53    242.11 o 
   2   5   1      982.95     1144.11     27.06 o 
   3   5   1     7409.44     7590.39    108.34 o 
   4   5   1        3.76        8.01      5.12 o 
   5   5   1     2678.49     2982.98    505.68 o 
   6   5   1     1070.75     1313.71     37.32 o 
   7   5   1     4440.19     4677.55     77.96 o 
   8   5   1       16.59       11.97      7.48 o 
   9   5   1      328.61      347.47     32.88 o 
  10   5   1      295.10      358.99     24.73 o 
  11   5   1      777.48      799.30     72.43 o 
  12   5   1       35.13       62.51     21.52 o 
  13   5   1     1264.10     1535.56     61.12 o 
  14   5   1       80.93       79.61     50.91 o 
 -15   6   1        1.53        4.71     12.26 o 
 -14   6   1       87.77      133.45     22.01 o 
 -13   6   1       98.40      151.22     25.05 o 
 -12   6   1        3.08       25.49     11.90 o 
 -11   6   1      214.08      273.73     22.41 o 
 -10   6   1      670.17      782.60     35.95 o 
  -9   6   1      294.15      287.86     24.11 o 
  -8   6   1     1930.43     2075.07     48.99 o 
  -7   6   1       65.12       57.07      6.78 o 
  -6   6   1       62.20       77.85      7.54 o 
  -5   6   1       81.61       88.58     13.63 o 
  -4   6   1     1006.52     1208.61     29.16 o 
  -3   6   1     5273.38     5627.03     65.50 o 
  -2   6   1     3635.89     3677.17     54.06 o 
  -1   6   1      692.94      697.46     15.42 o 
   0   6   1      446.90      512.36     12.82 o 
   1   6   1        1.99        4.75      2.13 o 
   2   6   1      705.33      716.56     26.44 o 
   3   6   1      674.21      631.62     15.57 o 
   4   6   1     5606.79     5959.87    165.50 o 
   5   6   1      118.36      122.33     19.00 o 
   6   6   1      330.15      328.25     49.04 o 
   7   6   1       33.13       46.84      8.51 o 
   8   6   1      201.63      215.13     23.13 o 
   9   6   1     1212.83     1265.15     42.16 o 
  10   6   1      403.81      366.44     41.27 o 
  11   6   1       25.76       25.27      9.16 o 
  12   6   1       86.31       96.21     16.07 o 
  13   6   1       24.09        8.60     10.79 o 
  14   6   1       30.19       16.34     17.64 o 
 -14   7   1       11.93       46.54     24.51 o 
 -13   7   1        3.12       22.20     18.71 o 
 -12   7   1      300.63      321.29     39.66 o 
 -11   7   1       56.37       85.78     15.13 o 
 -10   7   1      311.65      386.27     24.01 o 
  -9   7   1      393.90      466.63     20.94 o 
  -8   7   1     1634.96     1802.88     38.58 o 
  -7   7   1      213.14      215.94     14.71 o 
  -6   7   1      739.47      784.22     45.10 o 
  -5   7   1      376.36      399.84     18.14 o 
  -4   7   1     1215.96     1335.79     22.36 o 
  -3   7   1       91.37      104.67      7.57 o 
  -2   7   1     1132.89     1249.06     31.65 o 
  -1   7   1      212.21      223.81      9.46 o 
   0   7   1       42.76       42.79      4.47 o 
   1   7   1      507.19      530.33     15.96 o 
   2   7   1       71.58       53.39      8.91 o 
   3   7   1      913.69      928.97     19.39 o 
   4   7   1      368.47      393.75     14.19 o 
   5   7   1      587.90      603.38     37.69 o 
   6   7   1      904.15     1023.81     37.75 o 
   7   7   1     1016.09     1266.04    105.42 o 
   8   7   1      870.96      875.60     33.56 o 
   9   7   1      299.58      304.81     17.03 o 
  10   7   1      493.40      535.89     25.12 o 
  11   7   1      274.56      325.35     19.27 o 
  12   7   1        0.35       -2.83     16.00 o 
  13   7   1      169.20      171.80     19.88 o 
 -14   8   1       25.28       57.54     24.82 o 
 -13   8   1      163.11      206.02     35.67 o 
 -12   8   1      805.99      960.71     65.62 o 
 -11   8   1        1.90       16.24     13.87 o 
 -10   8   1      628.08      763.20     37.17 o 
  -9   8   1       28.09       18.01     11.11 o 
  -8   8   1     3097.60     3815.13    585.53 o 
  -7   8   1      324.95      402.15     68.46 o 
  -6   8   1     1917.65     2192.95    339.29 o 
  -5   8   1      254.15      282.19     16.50 o 
  -4   8   1     3033.74     2989.15     55.67 o 
  -3   8   1       97.23      107.10     10.82 o 
  -2   8   1     2169.11     1965.39     40.59 o 
  -1   8   1     1708.87     1800.80     75.38 o 
   0   8   1     8003.27     7362.63     78.45 o 
   1   8   1      244.77      213.67     12.59 o 
   2   8   1     3010.17     2838.97     47.26 o 
   3   8   1        6.65        6.17      4.42 o 
   4   8   1     3686.08     3650.84     61.45 o 
   5   8   1       46.88       49.68     13.21 o 
   6   8   1     3326.26     3895.72    102.67 o 
   7   8   1        2.66       23.89     14.09 o 
   8   8   1     1793.01     1801.56    160.31 o 
   9   8   1       14.74       21.53      7.00 o 
  10   8   1      129.03      147.27     12.91 o 
  11   8   1        0.21        4.42      8.11 o 
  12   8   1      149.36      149.30     22.90 o 
  13   8   1       34.42       51.11     17.80 o 
 -13   9   1      472.47      630.36     56.07 o 
 -12   9   1      119.42      139.10     26.23 o 
 -11   9   1       62.91       42.99     16.20 o 
 -10   9   1       16.51        3.22     13.49 o 
  -9   9   1        9.22        3.46      9.52 o 
  -8   9   1      867.13      965.38     83.21 o 
  -7   9   1       44.89       62.33      9.37 o 
  -6   9   1     1235.05     1334.11     50.66 o 
  -5   9   1     3344.42     3643.78    183.80 o 
  -4   9   1      504.55      505.78     23.96 o 
  -3   9   1     4076.45     4003.05     66.23 o 
  -2   9   1      462.84      453.19     20.38 o 
  -1   9   1      943.34      866.01     26.29 o 
   0   9   1      247.98      228.91     13.78 o 
   1   9   1      771.21      727.18     25.95 o 
   2   9   1       20.39       19.96      7.11 o 
   3   9   1       28.94       30.60      6.43 o 
   4   9   1     1039.00      979.57     31.95 o 
   5   9   1      581.46      600.79     25.27 o 
   6   9   1     1014.03     1057.50     35.32 o 
   7   9   1     1816.59     2134.83     76.18 o 
   8   9   1       28.47       44.12     20.41 o 
   9   9   1     3035.19     3115.86    303.97 o 
  10   9   1      244.88      283.91     61.27 o 
  11   9   1       24.71       19.35      9.86 o 
  12   9   1        1.04       -2.23     31.52 o 
 -12  10   1      118.64      109.40     23.99 o 
 -11  10   1        6.82      -11.96     11.96 o 
 -10  10   1       23.98       22.80     10.46 o 
  -9  10   1        0.15       -0.43      6.94 o 
  -8  10   1      594.69      620.64     30.53 o 
  -7  10   1       84.33       81.18     11.23 o 
  -6  10   1      234.65      245.43     14.43 o 
  -5  10   1      766.65      777.21     30.70 o 
  -4  10   1      164.02      194.20     15.34 o 
  -3  10   1       77.89       77.85      9.80 o 
  -2  10   1      280.77      288.57     17.55 o 
  -1  10   1      215.87      179.12     13.20 o 
   0  10   1      746.49      682.38     24.89 o 
   1  10   1      458.08      400.36     18.92 o 
   2  10   1      236.31      216.87     14.42 o 
   3  10   1        0.74        3.08      4.97 o 
   4  10   1      832.73      786.53     29.66 o 
   5  10   1      308.33      289.42     19.16 o 
   6  10   1       39.31       46.58      9.19 o 
   7  10   1       53.93       48.87     19.38 o 
   8  10   1        2.74       -1.63     17.57 o 
   9  10   1      320.40      329.33     75.11 o 
  10  10   1      166.08      229.92     32.22 o 
  11  10   1       55.29       51.56     16.09 o 
 -11  11   1        2.20      -15.37     15.37 o 
 -10  11   1       31.29       26.99      9.13 o 
  -9  11   1      229.49      228.22     26.27 o 
  -8  11   1      179.97      213.90     52.20 o 
  -7  11   1      100.30      119.62     25.88 o 
  -6  11   1     1123.56     1212.98     72.51 o 
  -5  11   1      860.41      783.52     30.89 o 
  -4  11   1     1930.37     1794.28     47.00 o 
  -3  11   1     3195.74     2959.50    121.54 o 
  -2  11   1      437.56      429.07     21.42 o 
  -1  11   1     1566.94     1291.78     35.97 o 
   0  11   1     1086.57     1007.14     31.92 o 
   1  11   1      257.06      240.38     15.54 o 
   2  11   1      455.08      409.78     20.21 o 
   3  11   1       87.52       69.70     10.11 o 
   4  11   1        8.96        3.80      5.61 o 
   5  11   1     1497.38     1411.92     44.66 o 
   6  11   1      326.28      316.20     20.38 o 
   7  11   1     1226.31     1341.49     62.26 o 
   8  11   1      108.47      156.19     25.26 o 
   9  11   1      906.61     1191.89     62.09 o 
  10  11   1       36.54       64.29     19.76 o 
 -10  12   1       81.66       96.24     14.77 o 
  -9  12   1        1.23       10.91      9.21 o 
  -8  12   1      170.66      207.82     23.51 o 
  -7  12   1      107.23      142.14     15.87 o 
  -6  12   1     1005.48     1064.09     37.98 o 
  -5  12   1       46.57       50.59      9.98 o 
  -4  12   1      754.41      752.24     32.43 o 
  -3  12   1      265.10      276.27     31.38 o 
  -2  12   1      639.83      571.91     25.85 o 
  -1  12   1       37.64       39.75      8.54 o 
   0  12   1      502.28      443.69     21.96 o 
   1  12   1        0.86       -2.49      5.72 o 
   2  12   1     1370.96     1226.35     36.17 o 
   3  12   1        5.00        6.47      7.36 o 
   4  12   1      474.25      473.89     24.87 o 
   5  12   1       80.37       63.97     16.21 o 
   6  12   1      509.90      498.15     37.40 o 
   7  12   1       11.22       53.92     18.40 o 
   8  12   1      711.80      834.51     50.92 o 
   9  12   1       17.34       49.24     19.93 o 
  -9  13   1      307.54      384.90     25.62 o 
  -8  13   1       37.83       65.48     16.95 o 
  -7  13   1      170.51      207.22     18.59 o 
  -6  13   1       11.44       16.23     12.84 o 
  -5  13   1       32.33       24.83      8.36 o 
  -4  13   1       97.67       73.30     11.60 o 
  -3  13   1       94.95       66.54     10.74 o 
  -2  13   1      311.87      291.97     19.37 o 
  -1  13   1      153.65      147.48     14.05 o 
   0  13   1      333.40      270.21     18.01 o 
   1  13   1      394.62      382.93     21.58 o 
   2  13   1       12.88        9.49      6.14 o 
   3  13   1      252.53      238.49     27.26 o 
   4  13   1      141.76      131.88     21.56 o 
   5  13   1        7.48        3.18     10.32 o 
   6  13   1       20.55       22.59     12.25 o 
   7  13   1       48.45       93.11     20.73 o 
   8  13   1       23.67       34.15     15.44 o 
  -7  14   1       96.22      115.15     14.46 o 
  -6  14   1       58.21       58.46     13.83 o 
  -5  14   1       10.21       11.08      7.78 o 
  -4  14   1       36.86       21.10      9.26 o 
  -3  14   1       31.76       26.47      9.60 o 
  -2  14   1        8.25        0.94      7.15 o 
  -1  14   1      143.44      115.29     13.37 o 
   0  14   1      209.46      155.12     21.16 o 
   1  14   1       48.44       43.12     13.36 o 
   2  14   1       53.44       31.59     12.34 o 
   3  14   1       13.19        0.27     11.01 o 
   4  14   1        6.85       -4.90     13.26 o 
   5  14   1        9.87        4.24     11.62 o 
   6  14   1      172.29      160.86     23.16 o 
   7  14   1       28.68       36.84     18.07 o 
  -5  15   1       42.02       46.71     10.84 o 
  -4  15   1      333.39      332.12     23.94 o 
  -3  15   1      229.12      202.34     24.50 o 
  -2  15   1       86.08       79.18     16.87 o 
  -1  15   1      654.29      555.41     39.56 o 
   0  15   1       10.22        7.73     11.53 o 
   1  15   1      676.90      578.32     41.48 o 
   2  15   1       43.17       33.23     13.16 o 
   3  15   1      495.03      413.85     36.48 o 
   4  15   1        8.80        0.12     12.63 o 
 -16   0   2      134.22       84.02     22.85 o 
 -15   0   2       29.89        6.20     19.12 o 
 -14   0   2      211.08       84.03     23.65 o 
 -13   0   2     1128.27      792.66     61.65 o 
 -12   0   2     1385.49      958.65     64.53 o 
 -11   0   2      783.94      676.95     48.92 o 
 -10   0   2     1382.98     1211.84     62.41 o 
  -9   0   2     3672.62     3475.47    101.06 o 
  -8   0   2     1599.91     1539.94     59.88 o 
  -7   0   2     4360.26     4233.25     93.65 o 
  -6   0   2    15325.09    18126.65    209.52 o 
  -5   0   2      868.91      910.04     34.42 o 
  -4   0   2    41840.58    44644.43    322.04 o 
  -3   0   2     5185.23     4704.18     68.18 o 
  -2   0   2     1646.84     1523.55     42.47 o 
  -1   0   2     7953.06     7362.87     97.28 o 
   0   0   2    27179.84    22570.82    196.00 o 
   1   0   2    49246.11    43939.00   1293.27 o 
   2   0   2     7000.96     7003.47    407.46 o 
   3   0   2     1381.72     1626.74    126.73 o 
   5   0   2     2249.08     1878.42     71.82 o 
   6   0   2     7791.04     7106.88    155.42 o 
   7   0   2       36.03       38.41     11.98 o 
   8   0   2     1782.89     1587.60     73.29 o 
   9   0   2      948.04      960.01     58.76 o 
  10   0   2      179.60      159.56     26.71 o 
  11   0   2       36.08       24.41     11.70 o 
  12   0   2       76.21       60.53     20.69 o 
  13   0   2      964.17      873.57     68.26 o 
  14   0   2      979.76      920.33     76.99 o 
 -16   1   2      125.04       87.31     27.23 o 
 -15   1   2      161.69       96.03     21.50 o 
 -14   1   2        1.85       -7.34     11.47 o 
 -13   1   2      402.36      261.75     29.30 o 
 -12   1   2        6.24       -8.05     10.71 o 
 -11   1   2        6.42       -7.00      9.69 o 
 -10   1   2      364.48      286.70     22.64 o 
  -9   1   2      422.12      374.89     46.77 o 
  -8   1   2       15.86        7.05      5.66 o 
  -7   1   2     3515.93     3451.10    188.16 o 
  -6   1   2        3.39        1.67      2.86 o 
  -5   1   2       85.96       91.38      7.87 o 
  -4   1   2    10777.17    11217.94     90.48 o 
  -3   1   2      708.13      633.72     15.96 o 
  -2   1   2      164.61      155.36      8.42 o 
  -1   1   2     1510.83     1577.42     20.36 o 
   0   1   2      158.55      179.80      6.41 o 
   1   1   2     3687.62     3678.75     64.87 o 
   2   1   2     1404.23     1336.55     42.08 o 
   3   1   2       57.14       72.99      6.36 o 
   4   1   2     5744.59     5463.21     64.54 o 
   5   1   2     4531.81     4304.26    393.90 o 
   6   1   2      132.83      128.55     13.34 o 
   7   1   2      164.79      148.92     15.31 o 
   8   1   2      467.49      451.79     27.68 o 
   9   1   2       55.85       54.22     13.91 o 
  10   1   2      723.64      685.91     41.56 o 
  11   1   2      344.31      285.96     25.30 o 
  12   1   2       13.98       -1.55     14.41 o 
  13   1   2      149.39      144.88     22.13 o 
  14   1   2        0.47       20.24     13.50 o 
 -16   2   2       42.84       26.46     34.37 o 
 -15   2   2       94.50       87.17     54.57 o 
 -14   2   2      102.64       57.36     14.43 o 
 -13   2   2        3.12      -12.69     12.69 o 
 -12   2   2      110.85       75.70     28.40 o 
 -11   2   2      379.66      286.41     43.46 o 
 -10   2   2      168.04      106.39     36.51 o 
  -9   2   2      255.05      220.53     71.98 o 
  -8   2   2     1095.22      978.47    136.99 o 
  -7   2   2      564.44      503.43     40.90 o 
  -6   2   2     4602.47     4731.38     66.16 o 
  -5   2   2     1813.58     1801.86     80.84 o 
  -4   2   2      336.83      329.44     13.02 o 
  -3   2   2      392.91      412.66     18.36 o 
  -2   2   2     3480.57     3154.93     30.54 o 
  -1   2   2        4.60        5.42      1.89 o 
   0   2   2     1484.37     1658.07     33.35 o 
   1   2   2     5773.85     5310.21    146.18 o 
   2   2   2       13.80       30.39      3.56 o 
   3   2   2     4500.90     4508.84     43.36 o 
   4   2   2     1873.15     1787.28     37.55 o 
   5   2   2      335.11      352.10     34.40 o 
   6   2   2      560.03      579.75     39.64 o 
   7   2   2      798.16      848.68     34.99 o 
   8   2   2       10.46       18.77      8.44 o 
   9   2   2        0.30       -4.53     10.56 o 
  10   2   2      352.99      313.05     48.10 o 
  11   2   2     1113.94     1026.38     48.69 o 
  12   2   2        4.62        0.35      9.86 o 
  13   2   2       27.80       23.96     12.13 o 
  14   2   2       24.16       57.86     18.19 o 
 -15   3   2      282.64      255.01     28.30 o 
 -14   3   2      135.64       59.69     45.59 o 
 -13   3   2      928.93      743.76     91.13 o 
 -12   3   2      234.05      172.85     42.61 o 
 -11   3   2      239.26      185.39     49.70 o 
 -10   3   2     1052.69      918.79    138.60 o 
  -9   3   2     1842.70     1680.50    310.32 o 
  -8   3   2      504.16      445.53     79.81 o 
  -7   3   2     2714.16     2428.56    306.82 o 
  -6   3   2      396.22      365.73     57.06 o 
  -5   3   2     3214.96     3007.37    124.03 o 
  -4   3   2     1550.01     1497.40     44.33 o 
  -3   3   2    11145.77    10738.14     77.53 o 
  -2   3   2    11254.44    11703.70    187.21 o 
  -1   3   2    23036.95    19925.40    174.44 o 
   0   3   2       47.99       44.25      3.62 o 
   1   3   2     2236.11     2322.17     27.60 o 
   2   3   2     2959.60     2828.76     66.78 o 
   3   3   2     7849.09     7993.67    108.65 o 
   4   3   2     1210.08     1136.65     40.25 o 
   5   3   2     7903.87     8307.54     98.93 o 
   6   3   2      250.76      255.29     28.61 o 
   7   3   2     1584.41     1549.18     44.46 o 
   8   3   2       35.33       37.37     11.61 o 
   9   3   2       68.39       70.72     11.86 o 
  10   3   2      181.15      231.04     21.52 o 
  11   3   2     1322.79     1342.28     52.65 o 
  12   3   2       22.39       17.59     10.35 o 
  13   3   2      831.70      767.23     45.31 o 
  14   3   2       68.79      108.24     24.91 o 
 -15   4   2      139.30      125.14     19.89 o 
 -14   4   2      648.81      659.35     40.73 o 
 -13   4   2      247.71      233.91     48.06 o 
 -12   4   2     1170.46     1202.19    114.98 o 
 -11   4   2      115.21       89.05     38.22 o 
 -10   4   2      258.26      270.97     60.47 o 
  -9   4   2      227.08      210.65     40.94 o 
  -8   4   2     1391.03     1315.58    194.15 o 
  -7   4   2     3607.93     3343.23    483.23 o 
  -6   4   2     2747.61     2264.43    367.01 o 
  -5   4   2     7605.93     6874.55    636.21 o 
  -4   4   2     9578.46     8498.65    140.13 o 
  -3   4   2      349.43      391.11     10.74 o 
  -2   4   2     3211.97     3492.49     64.64 o 
  -1   4   2      592.06      768.68     19.07 o 
   0   4   2     3139.44     2907.39     96.83 o 
   1   4   2     2525.22     2704.38     20.66 o 
   2   4   2     5553.67     5569.24     70.03 o 
   3   4   2      312.69      341.04     11.89 o 
   4   4   2      180.76      228.00     10.77 o 
   5   4   2      729.52      694.18     25.12 o 
   6   4   2      170.38      195.57     15.55 o 
   7   4   2     3988.32     4250.61    160.10 o 
   8   4   2     7451.76     7894.06    112.39 o 
   9   4   2       62.12       61.71     14.96 o 
  10   4   2     1607.55     1817.22     71.49 o 
  11   4   2      118.42      113.07     16.65 o 
  12   4   2       61.35       59.48     13.72 o 
  13   4   2      146.38      164.39     21.62 o 
  14   4   2      103.85       74.38     14.42 o 
 -15   5   2      112.84      148.05     21.27 o 
 -14   5   2       48.51       22.92     24.57 o 
 -13   5   2        7.80       32.30     11.13 o 
 -12   5   2      450.29      474.48     42.43 o 
 -11   5   2        0.31       -1.84     11.14 o 
 -10   5   2      673.57      702.78     67.35 o 
  -9   5   2      250.86      281.51     35.05 o 
  -8   5   2       28.35       35.91      7.69 o 
  -7   5   2        0.52        1.71      5.89 o 
  -6   5   2      438.98      336.44     35.67 o 
  -5   5   2      208.25      186.03     17.02 o 
  -4   5   2       83.05       75.47     13.89 o 
  -3   5   2        2.26        2.25      1.70 o 
  -2   5   2        0.13        4.03      2.07 o 
  -1   5   2     3522.28     3502.05     52.46 o 
   0   5   2     1232.99     1138.50     36.22 o 
   1   5   2     1918.36     2162.46     39.34 o 
   2   5   2      294.26      312.45      8.25 o 
   3   5   2       56.24       62.98      6.66 o 
   4   5   2       23.69       42.97      6.09 o 
   5   5   2     1190.38     1349.54     35.41 o 
   6   5   2       96.38      127.28     12.89 o 
   7   5   2       19.47       22.71      8.35 o 
   8   5   2        4.25       10.08      6.01 o 
   9   5   2      137.33      146.33     14.27 o 
  10   5   2       70.15       80.74     13.37 o 
  11   5   2      306.41      337.45     25.84 o 
  12   5   2        2.91       -1.42      9.36 o 
  13   5   2        9.90       24.45     12.44 o 
  14   5   2       31.43       47.77     15.11 o 
 -15   6   2      195.16      240.15     42.83 o 
 -14   6   2      474.93      615.80     60.56 o 
 -13   6   2       10.10       31.01     20.80 o 
 -12   6   2      477.95      559.10     50.44 o 
 -11   6   2       18.44       18.34     14.21 o 
 -10   6   2      449.23      482.50     41.17 o 
  -9   6   2     1064.41     1151.88     59.34 o 
  -8   6   2       64.32       55.36     12.85 o 
  -7   6   2     1774.16     1546.23    320.91 o 
  -6   6   2       39.90       33.78     18.04 o 
  -5   6   2     3802.72     3923.81    253.29 o 
  -4   6   2     5040.12     5555.66     78.05 o 
  -3   6   2      742.29      661.32     19.15 o 
  -2   6   2     7424.45     7140.60    105.22 o 
  -1   6   2      294.68      344.20      8.75 o 
   0   6   2      925.18      882.17     24.72 o 
   1   6   2       66.16       59.74      5.23 o 
   2   6   2       50.93       48.18      6.12 o 
   3   6   2       90.86       98.30      7.07 o 
   4   6   2     1274.54     1214.90     94.68 o 
   5   6   2     1162.12     1227.05     32.77 o 
   6   6   2     1982.59     2412.74    176.29 o 
   7   6   2     1386.48     1640.05     77.77 o 
   8   6   2     2210.00     2592.55     79.89 o 
   9   6   2      169.15      204.11     14.66 o 
  10   6   2     1805.36     2118.47     62.99 o 
  11   6   2       11.03       19.35     10.06 o 
  12   6   2      123.16      155.51     19.51 o 
  13   6   2        3.75       11.36     11.22 o 
 -14   7   2      246.86      330.94     45.41 o 
 -13   7   2      396.14      504.13     51.42 o 
 -12   7   2      119.73      149.14     27.91 o 
 -11   7   2      187.66      216.69     30.75 o 
 -10   7   2      836.33      921.44     54.90 o 
  -9   7   2      216.31      220.46     26.44 o 
  -8   7   2      186.96      142.13     34.82 o 
  -7   7   2     1174.63     1091.43     81.94 o 
  -6   7   2       47.48       54.21      9.24 o 
  -5   7   2     1296.02     1522.36     82.18 o 
  -4   7   2     2652.75     3251.40     85.24 o 
  -3   7   2     4160.97     4452.33     95.55 o 
  -2   7   2      189.79      164.56      9.54 o 
  -1   7   2     7769.61     8092.67     68.53 o 
   0   7   2      299.81      296.32     11.74 o 
   1   7   2     4131.84     4017.11     51.98 o 
   2   7   2     1996.48     1881.44     44.66 o 
   3   7   2     1446.68     1391.72     37.39 o 
   4   7   2     1020.09      980.44     30.08 o 
   5   7   2     1760.10     1726.51     66.50 o 
   6   7   2       68.19       94.03     18.51 o 
   7   7   2      555.28      761.28     47.62 o 
   8   7   2       11.06       26.67     15.64 o 
   9   7   2      679.52      694.05    168.81 o 
  10   7   2       51.83       56.51     11.79 o 
  11   7   2     1041.14     1097.48     83.46 o 
  12   7   2       72.11       76.61     18.67 o 
  13   7   2      177.29      190.31     28.35 o 
 -14   8   2      313.67      306.84     42.67 o 
 -13   8   2       67.03       37.93     16.40 o 
 -12   8   2       82.42       67.81     18.70 o 
 -11   8   2       74.23       76.15     19.04 o 
 -10   8   2      124.64      148.59     24.50 o 
  -9   8   2        0.09      -10.71     20.83 o 
  -8   8   2      191.92      183.20     16.37 o 
  -7   8   2      120.36      151.74     15.00 o 
  -6   8   2     2203.28     2297.73     53.66 o 
  -5   8   2      194.27      230.46     76.68 o 
  -4   8   2      387.51      383.31     29.91 o 
  -3   8   2     1283.10     1245.14     35.26 o 
  -2   8   2      969.71      936.15     23.13 o 
  -1   8   2     2154.28     2164.56     39.34 o 
   0   8   2       82.36       69.74      6.25 o 
   1   8   2     1350.03     1271.96     24.73 o 
   2   8   2     2197.47     2273.91     40.54 o 
   3   8   2        7.66        9.75      9.26 o 
   4   8   2      560.47      519.98     37.63 o 
   5   8   2       35.00       36.28     11.99 o 
   6   8   2      545.27      592.92     40.84 o 
   7   8   2       89.65      122.68     20.93 o 
   8   8   2        2.87       16.17     15.18 o 
   9   8   2       52.77       59.50     11.13 o 
  10   8   2      529.30      526.10     64.39 o 
  11   8   2        0.14       -6.34     14.77 o 
  12   8   2        0.25       -2.46      9.49 o 
 -13   9   2       17.62       11.66     13.54 o 
 -12   9   2       72.61       91.71     21.95 o 
 -11   9   2      361.50      360.43     40.18 o 
 -10   9   2       39.11       43.09     15.88 o 
  -9   9   2       28.09       18.28     22.90 o 
  -8   9   2      178.06      203.24     17.98 o 
  -7   9   2       78.52      106.58     10.48 o 
  -6   9   2     1170.78     1360.12    242.17 o 
  -5   9   2      450.58      487.68     44.95 o 
  -4   9   2      106.91      125.70     12.42 o 
  -3   9   2      216.91      200.30     14.87 o 
  -2   9   2      352.10      329.52     18.36 o 
  -1   9   2       70.08       70.81      8.78 o 
   0   9   2     1032.30      908.10     26.76 o 
   1   9   2      604.41      549.19     34.14 o 
   2   9   2       52.88       51.35     12.17 o 
   3   9   2     1402.26     1241.32     55.96 o 
   4   9   2       91.41       81.28     16.26 o 
   5   9   2       40.84       34.64     12.53 o 
   6   9   2      796.05      801.44     47.91 o 
   7   9   2      243.85      292.56     30.29 o 
   8   9   2      360.06      449.08     37.88 o 
   9   9   2      264.76      271.69     54.17 o 
  10   9   2        2.00        3.14      6.97 o 
  11   9   2        8.22        6.00      7.61 o 
 -12  10   2        2.70       10.33     14.87 o 
 -11  10   2      564.49      706.89     55.02 o 
 -10  10   2      145.49      168.39     23.25 o 
  -9  10   2      827.22     1032.50     35.52 o 
  -8  10   2     1971.08     2132.40     58.17 o 
  -7  10   2      150.61      186.34     33.03 o 
  -6  10   2     3452.61     3935.39    386.76 o 
  -5  10   2        5.08       12.32      7.51 o 
  -4  10   2     1314.70     1258.98     64.89 o 
  -3  10   2       13.97       16.65      6.29 o 
  -2  10   2     1246.63     1126.07     34.19 o 
  -1  10   2      782.14      779.40     39.59 o 
   0  10   2      654.61      622.17     36.14 o 
   1  10   2      838.41      765.69     41.07 o 
   2  10   2     2055.99     1835.21     65.96 o 
   3  10   2     2865.93     2570.25     83.42 o 
   4  10   2     2642.32     2429.60     85.26 o 
   5  10   2      145.25      121.54     21.02 o 
   6  10   2     1836.00     1781.16     70.50 o 
   7  10   2      460.51      512.43     39.79 o 
   8  10   2       84.68      122.54     23.37 o 
   9  10   2       17.63       49.85     19.54 o 
  10  10   2        5.34       -0.38      7.84 o 
  11  10   2       96.81       85.58     13.39 o 
 -11  11   2       93.47       89.15     18.04 o 
 -10  11   2       91.54       83.07     17.20 o 
  -9  11   2       43.73       36.05     10.72 o 
  -8  11   2      114.10      156.92     17.78 o 
  -7  11   2      112.03      152.56     16.53 o 
  -6  11   2       65.56       63.38     16.69 o 
  -5  11   2      166.00      158.16     18.93 o 
  -4  11   2        3.03        5.13      6.44 o 
  -3  11   2      492.33      499.43     35.88 o 
  -2  11   2       58.66       63.60     14.02 o 
  -1  11   2     1162.33     1085.90     49.06 o 
   0  11   2      258.59      294.22     26.99 o 
   1  11   2      132.98      125.10     17.94 o 
   2  11   2      605.55      558.51     37.30 o 
   3  11   2        6.04        4.04      9.50 o 
   4  11   2      355.85      310.03     31.79 o 
   5  11   2      394.05      346.74     33.71 o 
   6  11   2       12.87       13.40     11.14 o 
   7  11   2       55.25       79.06     20.00 o 
   8  11   2        0.96       10.69     14.42 o 
   9  11   2        5.99       34.83     18.47 o 
  10  11   2       23.03       19.89     18.32 o 
 -10  12   2        2.03       -6.62     12.05 o 
  -9  12   2      436.40      481.92     30.02 o 
  -8  12   2      413.92      475.59     33.91 o 
  -7  12   2        1.86       15.00     10.64 o 
  -6  12   2       75.17       63.69     17.00 o 
  -5  12   2      344.65      355.50     30.96 o 
  -4  12   2      152.56      194.53     24.33 o 
  -3  12   2        5.13       15.35     11.92 o 
  -2  12   2       38.62       30.81     12.55 o 
  -1  12   2      430.93      369.63     30.39 o 
   0  12   2      167.21      150.01     21.09 o 
   1  12   2      178.61      147.50     20.06 o 
   2  12   2       15.07       21.25     12.65 o 
   3  12   2     1011.77      868.74     51.00 o 
   4  12   2      394.03      353.18     33.86 o 
   5  12   2        0.32       -9.98     13.62 o 
   6  12   2      195.09      186.44     23.91 o 
   7  12   2      310.63      337.23     32.62 o 
   8  12   2      149.59      155.49     24.05 o 
  -9  13   2      170.42      210.66     31.78 o 
  -8  13   2      148.74      180.29     27.81 o 
  -7  13   2      137.06      149.68     25.54 o 
  -6  13   2      459.26      490.30     39.41 o 
  -5  13   2      915.34      914.19     52.65 o 
  -4  13   2       44.42       60.23     16.30 o 
  -3  13   2      299.18      238.40     26.48 o 
  -2  13   2      161.27      149.21     21.03 o 
  -1  13   2      363.88      300.64     29.47 o 
   0  13   2      487.06      439.79     34.82 o 
   1  13   2     1068.78      949.27     50.26 o 
   2  13   2       98.36       83.47     17.39 o 
   3  13   2      819.53      701.89     47.13 o 
   4  13   2       19.34       -4.59     13.77 o 
   5  13   2      121.20      106.96     21.87 o 
   6  13   2      151.13      147.33     22.39 o 
   7  13   2      277.42      293.49     31.12 o 
  -7  14   2       37.50       53.45     16.45 o 
  -6  14   2        4.20       19.22     15.12 o 
  -5  14   2      141.02      165.64     25.38 o 
  -4  14   2      575.43      561.12     41.32 o 
  -3  14   2      245.77      252.84     28.74 o 
  -2  14   2     1100.00     1042.73     54.39 o 
  -1  14   2       20.78       -2.12     11.59 o 
   0  14   2      221.02      186.01     23.47 o 
   1  14   2       12.88       11.14     10.70 o 
   2  14   2        5.56        1.79     10.95 o 
   3  14   2       72.13       68.53     16.79 o 
   4  14   2       22.59       21.80     12.11 o 
   5  14   2      236.41      203.17     28.55 o 
  -4  15   2        3.94        9.10     14.05 o 
  -3  15   2        7.13       -3.33     10.90 o 
  -2  15   2       20.99       12.51     11.87 o 
  -1  15   2       19.04       11.06      9.94 o 
   0  15   2      127.73      100.18     19.90 o 
   1  15   2        0.44        7.45     11.34 o 
   2  15   2        0.73       -4.58     12.54 o 
   3  15   2       15.46        4.76     10.53 o 
 -16   1   3      118.35       88.25     19.50 o 
 -15   1   3       25.24        8.87     10.81 o 
 -14   1   3      485.37      357.60     31.24 o 
 -13   1   3       17.49        9.22      9.13 o 
 -12   1   3     1608.79     1338.14    142.94 o 
 -11   1   3     1552.61     1400.89     99.94 o 
 -10   1   3      206.08      199.13     21.79 o 
  -9   1   3     2026.41     1846.46     70.13 o 
  -8   1   3      101.06      109.53     12.22 o 
  -7   1   3       38.23       37.12      7.21 o 
  -6   1   3     4794.70     4683.97    124.78 o 
  -5   1   3       21.60       30.95      5.20 o 
  -4   1   3     4092.80     3562.08     98.62 o 
  -3   1   3     2184.54     1986.43     45.44 o 
  -2   1   3      723.82      750.90     17.34 o 
  -1   1   3      239.82      282.18     16.38 o 
   0   1   3     4516.14     4488.68     63.68 o 
   1   1   3     4536.83     4411.41     44.13 o 
   2   1   3      299.88      266.29     15.33 o 
   3   1   3    17568.17    16718.52    105.10 o 
   4   1   3       76.29       90.58      7.16 o 
   5   1   3       52.06       61.43      6.64 o 
   6   1   3      694.29      506.90     39.55 o 
   7   1   3      168.46      156.30     16.17 o 
   8   1   3     4220.58     3657.85     83.81 o 
   9   1   3     1196.44     1015.85     44.45 o 
  10   1   3      223.97      231.12     22.56 o 
  11   1   3      490.55      412.21     31.33 o 
  12   1   3       99.41       85.87     15.22 o 
  13   1   3      189.21      137.53     20.09 o 
 -15   2   3      419.47      335.84     32.00 o 
 -14   2   3      733.66      666.26     68.19 o 
 -13   2   3       70.93       72.83     25.61 o 
 -12   2   3      187.85      166.16     38.77 o 
 -11   2   3       28.93       22.96     15.25 o 
 -10   2   3       63.81       40.08     15.48 o 
  -9   2   3     4862.59     4407.06    434.03 o 
  -8   2   3     2091.11     1936.95    216.09 o 
  -7   2   3     2060.81     1900.12     89.12 o 
  -6   2   3     3410.34     3032.83    122.24 o 
  -5   2   3      278.95      259.16     19.91 o 
  -4   2   3     1237.63     1107.78     27.09 o 
  -3   2   3     6241.85     5553.54     81.13 o 
  -2   2   3     9014.63     8781.89    112.69 o 
  -1   2   3     5407.65     4991.13     55.34 o 
   0   2   3     7499.24     7153.69    194.93 o 
   1   2   3       45.32       41.03      4.38 o 
   2   2   3      813.10      841.35     22.45 o 
   3   2   3     1925.57     1849.82     42.74 o 
   4   2   3     1915.44     1842.04    104.22 o 
   5   2   3     2519.52     2233.25     57.38 o 
   6   2   3     4323.83     3996.52     75.11 o 
   7   2   3       28.05       38.62     14.26 o 
   8   2   3      536.15      476.02     29.32 o 
   9   2   3      435.41      408.27     28.59 o 
  10   2   3      472.74      413.06     34.86 o 
  11   2   3     1088.60     1034.58    115.19 o 
  12   2   3      522.72      477.91     63.76 o 
  13   2   3        1.17       -2.78     11.51 o 
 -15   3   3        0.95       22.18     25.90 o 
 -14   3   3      361.53      362.01     32.91 o 
 -13   3   3      196.31      187.09     21.57 o 
 -12   3   3       21.06       23.89     10.91 o 
 -11   3   3       43.30       30.75     24.01 o 
 -10   3   3       17.10       10.25     12.01 o 
  -9   3   3      295.88      225.01     45.35 o 
  -8   3   3     1873.47     1692.74    169.70 o 
  -7   3   3      619.19      523.56     34.19 o 
  -6   3   3     1556.61     1351.46    104.01 o 
  -5   3   3     2091.90     2205.52     53.72 o 
  -4   3   3      134.63      134.97     11.62 o 
  -3   3   3      160.00      133.90      8.61 o 
  -2   3   3     1198.46     1178.18     29.96 o 
  -1   3   3     3569.43     3242.74     46.04 o 
   0   3   3     1806.25     1743.17     38.38 o 
   1   3   3       27.10       29.82      3.75 o 
   2   3   3     2464.07     2355.77     32.88 o 
   3   3   3      790.31      696.77     17.88 o 
   4   3   3      802.72      763.29     17.65 o 
   5   3   3     1445.45     1381.84     31.39 o 
   6   3   3      328.45      327.08     31.42 o 
   7   3   3      182.71      147.46     28.82 o 
   8   3   3        3.20        8.70      7.43 o 
   9   3   3       60.47       44.27     11.67 o 
  10   3   3        6.88        9.06     12.20 o 
  11   3   3      311.73      343.34     37.98 o 
  12   3   3        0.92       10.00     10.45 o 
  13   3   3      130.81      136.87     21.30 o 
 -15   4   3        3.49       32.73     24.98 o 
 -14   4   3       65.33      104.36     27.96 o 
 -13   4   3       14.57       39.61     21.91 o 
 -12   4   3       31.77       38.81     12.43 o 
 -11   4   3       36.07       42.11     10.94 o 
 -10   4   3      541.68      516.80     47.33 o 
  -9   4   3      760.46      654.61     81.41 o 
  -8   4   3       33.29       31.95      8.44 o 
  -7   4   3     1157.08     1017.46    146.45 o 
  -6   4   3       89.91       70.81     10.52 o 
  -5   4   3     2672.67     2807.19     68.72 o 
  -4   4   3       32.93       27.10      4.30 o 
  -3   4   3      257.72      242.26     11.36 o 
  -2   4   3      280.57      311.10     11.86 o 
  -1   4   3      438.98      422.19     12.93 o 
   0   4   3      729.41      713.84     19.25 o 
   1   4   3     1295.40     1257.38     20.83 o 
   2   4   3      392.27      406.02     17.61 o 
   3   4   3      745.07      754.00     16.25 o 
   4   4   3      584.09      630.00     24.84 o 
   5   4   3       66.85      102.57     11.69 o 
   6   4   3      308.82      394.94     21.92 o 
   7   4   3     1449.77     1456.29     86.29 o 
   8   4   3      347.47      324.20     21.66 o 
   9   4   3      458.36      474.07     28.41 o 
  10   4   3      129.78      142.98     17.22 o 
  11   4   3      282.24      327.92     27.40 o 
  12   4   3        7.58      179.04    116.64 o 
  13   4   3       10.27       16.81     11.87 o 
 -15   5   3       75.75      119.39     32.79 o 
 -14   5   3        2.91       23.75     21.65 o 
 -13   5   3       22.08       42.68     20.44 o 
 -12   5   3      480.93      533.96     49.80 o 
 -11   5   3       26.38       13.57     10.31 o 
 -10   5   3     1640.59     1707.21     77.71 o 
  -9   5   3     1528.44     1559.11     68.82 o 
  -8   5   3     2412.79     2642.39     85.19 o 
  -7   5   3     4589.91     4979.53    114.64 o 
  -6   5   3     2798.42     3389.87    278.68 o 
  -5   5   3    11857.47    14568.16    213.18 o 
  -4   5   3       22.89       15.96      4.35 o 
  -3   5   3     2650.52     2639.41     49.85 o 
  -2   5   3     1349.05     1443.15     25.98 o 
  -1   5   3       28.01       23.08      3.37 o 
   0   5   3     4206.48     4069.28    111.97 o 
   1   5   3      582.33      576.47     29.31 o 
   2   5   3     6781.96     6241.67    148.78 o 
   3   5   3     7181.99     6962.01    185.85 o 
   4   5   3     2375.90     2549.34    196.39 o 
   5   5   3     3999.02     4678.06    109.03 o 
   6   5   3      215.32      334.26     30.45 o 
   7   5   3     1496.42     1680.74     47.47 o 
   8   5   3       64.60       57.10     10.55 o 
   9   5   3      317.36      316.71     18.69 o 
  10   5   3       15.67       16.12      8.84 o 
  11   5   3        5.11        7.18      7.72 o 
  12   5   3       96.74      109.35     23.43 o 
 -14   6   3      241.93      237.27     38.08 o 
 -13   6   3       58.76       49.12     17.29 o 
 -12   6   3       37.18       17.56     14.73 o 
 -11   6   3        1.57       -6.25     12.37 o 
 -10   6   3       55.53       56.59     16.74 o 
  -9   6   3      446.97      488.59     39.23 o 
  -8   6   3     2216.37     2199.24     79.63 o 
  -7   6   3     1615.68     2034.25    221.11 o 
  -6   6   3      783.35      874.57     68.21 o 
  -5   6   3        8.08        9.90      6.14 o 
  -4   6   3       56.01       44.55      7.10 o 
  -3   6   3     2176.11     2237.05     72.54 o 
  -2   6   3      201.78      192.65     12.73 o 
  -1   6   3     1222.75     1222.50     32.72 o 
   0   6   3     1628.90     1497.55     70.36 o 
   1   6   3      306.64      334.05     17.20 o 
   2   6   3       48.32       57.52      8.67 o 
   3   6   3     1491.68     1448.79     98.06 o 
   4   6   3      890.75      841.83     59.22 o 
   5   6   3     1791.82     1759.14     68.69 o 
   6   6   3      999.14     1119.56     54.15 o 
   7   6   3       10.56       17.35     13.54 o 
   8   6   3       84.46       99.62     19.94 o 
   9   6   3      244.64      273.15     29.91 o 
  10   6   3       72.67       57.56     17.65 o 
  11   6   3      330.48      287.87     33.47 o 
  12   6   3      263.48      269.08     33.02 o 
 -14   7   3       32.68       23.90     18.15 o 
 -13   7   3       11.02       -3.39     17.46 o 
 -12   7   3       37.81       42.14     17.34 o 
 -11   7   3      682.56      723.63     54.81 o 
 -10   7   3      318.30      363.46     37.29 o 
  -9   7   3      235.33      241.52     29.42 o 
  -8   7   3     1430.05     1869.02    213.25 o 
  -7   7   3     3837.44     4487.44    542.37 o 
  -6   7   3        5.44       12.02      9.55 o 
  -5   7   3       85.20       91.44     11.07 o 
  -4   7   3        9.24        7.28      5.30 o 
  -3   7   3      379.40      406.75     20.12 o 
  -2   7   3      204.11      217.72     14.93 o 
  -1   7   3       29.69       35.35      7.47 o 
   0   7   3      271.79      296.10     27.36 o 
   1   7   3      171.18      155.97     16.71 o 
   2   7   3      786.86      792.64     28.53 o 
   3   7   3      506.82      477.44     41.49 o 
   4   7   3     4285.31     4472.28    124.95 o 
   5   7   3     1307.35     1250.53     56.33 o 
   6   7   3        0.85       25.92     14.08 o 
   7   7   3      535.97      755.94     46.99 o 
   8   7   3      244.21      324.11     33.63 o 
   9   7   3      710.14      876.75     56.99 o 
  10   7   3        0.62        1.08      9.96 o 
  11   7   3       20.72        7.75     10.74 o 
  12   7   3       15.09       18.06     12.74 o 
 -13   8   3       32.62       45.05     21.57 o 
 -12   8   3      437.83      510.23     49.71 o 
 -11   8   3      204.08      253.34     34.03 o 
 -10   8   3      170.96      209.57     30.14 o 
  -9   8   3      498.83      565.47     45.82 o 
  -8   8   3      566.39      629.25     45.22 o 
  -7   8   3     1879.50     2445.36    220.50 o 
  -6   8   3     1015.20     1120.36     89.71 o 
  -5   8   3     1393.17     1686.70    151.45 o 
  -4   8   3     2356.94     2547.51    123.80 o 
  -3   8   3     1322.55     1322.54     37.16 o 
  -2   8   3     1262.33     1256.51     37.42 o 
  -1   8   3      724.88      705.94     43.00 o 
   0   8   3      868.07      857.37     77.70 o 
   1   8   3     1036.91     1003.58     32.47 o 
   2   8   3     1783.97     1866.10    138.61 o 
   3   8   3      295.04      298.19     23.96 o 
   4   8   3      989.42     1047.44     38.40 o 
   5   8   3      812.45      773.56     45.27 o 
   6   8   3      634.66      717.43     44.35 o 
   7   8   3      207.08      287.68     30.10 o 
   8   8   3      367.03      450.97     39.51 o 
   9   8   3      295.96      400.03     38.48 o 
  10   8   3      247.08      243.03     38.35 o 
  11   8   3        5.29       -0.36      9.23 o 
 -13   9   3       37.82       36.57     21.93 o 
 -12   9   3      510.14      604.64     55.69 o 
 -11   9   3      522.30      619.06     53.86 o 
 -10   9   3        4.55       15.29     15.77 o 
  -9   9   3      635.53      621.27     36.22 o 
  -8   9   3       11.27        3.21     12.68 o 
  -7   9   3        5.79        4.64     11.30 o 
  -6   9   3      160.25      210.27     25.21 o 
  -5   9   3       10.86       10.99      9.38 o 
  -4   9   3     1430.01     1519.35     61.54 o 
  -3   9   3      820.47      854.93     42.57 o 
  -2   9   3      223.08      234.90     23.02 o 
  -1   9   3      498.40      489.98     31.66 o 
   0   9   3     1830.72     1666.43     59.70 o 
   1   9   3     2029.83     1780.59     62.09 o 
   2   9   3      371.55      346.71     22.63 o 
   3   9   3      800.60      741.28     70.30 o 
   4   9   3      279.60      274.98     29.74 o 
   5   9   3       73.70       55.15     14.04 o 
   6   9   3      158.02      164.55     24.28 o 
   7   9   3       10.70       12.50     12.88 o 
   8   9   3      731.58      863.88     52.84 o 
   9   9   3      661.66      853.43     53.88 o 
  10   9   3      418.66      437.28    104.74 o 
 -12  10   3        6.44       29.39     22.44 o 
 -11  10   3       76.02       92.64     23.67 o 
 -10  10   3        0.29      -10.84     10.84 o 
  -9  10   3      110.19      120.04     22.62 o 
  -8  10   3      391.08      394.30     39.16 o 
  -7  10   3        0.70       -2.76     11.68 o 
  -6  10   3       61.71       74.38     17.37 o 
  -5  10   3      159.61      144.42     22.57 o 
  -4  10   3      190.67      188.38     22.75 o 
  -3  10   3      135.96      132.04     19.40 o 
  -2  10   3        0.61        5.42      8.91 o 
  -1  10   3       14.14       15.79     10.33 o 
   0  10   3        1.03       -1.19      8.73 o 
   1  10   3     1047.21      984.64     48.38 o 
   2  10   3      199.43      173.39     22.34 o 
   3  10   3       24.26       23.48     11.50 o 
   4  10   3      311.62      238.28     28.33 o 
   5  10   3      219.93      198.37     26.43 o 
   6  10   3      300.86      302.76     31.06 o 
   7  10   3       80.08      107.15     21.93 o 
   8  10   3       50.40       99.34     21.75 o 
   9  10   3        4.11       25.63     17.27 o 
  10  10   3        3.43       13.67      8.12 o 
 -11  11   3       94.73       60.08     18.39 o 
 -10  11   3      281.43      218.42     36.13 o 
  -9  11   3      253.79      249.31     32.36 o 
  -8  11   3       92.36      101.03     22.41 o 
  -7  11   3       44.31       46.22     17.29 o 
  -6  11   3       19.75       22.82     11.71 o 
  -5  11   3        4.27       13.70     11.96 o 
  -4  11   3      878.48      882.95     49.22 o 
  -3  11   3       90.72       76.51     17.16 o 
  -2  11   3     1720.58     1584.71     62.67 o 
  -1  11   3     1048.10      990.99     48.88 o 
   0  11   3       35.83       22.05     10.08 o 
   1  11   3      959.00      786.91     44.28 o 
   2  11   3       27.71       26.08     12.59 o 
   3  11   3      342.63      302.45     31.01 o 
   4  11   3       24.74       10.58      9.78 o 
   5  11   3      409.34      380.92     35.93 o 
   6  11   3      278.46      281.26     30.34 o 
   7  11   3       16.80       52.96     19.08 o 
   8  11   3      146.35      188.45     26.90 o 
   9  11   3       22.32       46.53     19.62 o 
  -9  12   3        2.67       -1.11     13.09 o 
  -8  12   3      151.70      158.29     28.57 o 
  -7  12   3      346.87      376.03     37.81 o 
  -6  12   3      253.25      261.88     30.99 o 
  -5  12   3      640.37      678.37     45.62 o 
  -4  12   3      476.05      491.51     39.39 o 
  -3  12   3       99.13      120.33     20.13 o 
  -2  12   3      237.89      202.26     24.29 o 
  -1  12   3      150.71      139.79     20.62 o 
   0  12   3      286.33      275.66     28.93 o 
   1  12   3      261.85      212.89     24.88 o 
   2  12   3      631.54      584.73     41.69 o 
   3  12   3      106.30      102.23     19.48 o 
   4  12   3      452.52      386.55     37.02 o 
   5  12   3        3.39       -5.12     14.67 o 
   6  12   3       87.38       89.11     18.67 o 
   7  12   3      203.59      252.78     30.56 o 
  -8  13   3      159.17      236.80     33.09 o 
  -7  13   3      145.70      171.73     27.35 o 
  -6  13   3       92.42      111.80     22.27 o 
  -5  13   3      380.15      436.09     39.18 o 
  -4  13   3      141.09      141.86     22.86 o 
  -3  13   3       55.63       49.52     16.42 o 
  -2  13   3       23.89       18.32     11.08 o 
  -1  13   3       51.88       47.38     14.25 o 
   0  13   3       16.68       15.02     10.44 o 
   1  13   3       70.13       45.94     15.17 o 
   2  13   3      176.08      184.89     25.63 o 
   3  13   3      227.63      198.08     27.27 o 
   4  13   3      194.75      153.27     24.46 o 
   5  13   3      191.92      162.08     25.76 o 
   6  13   3        3.29        6.41     11.16 o 
  -6  14   3       41.79       52.79     19.62 o 
  -5  14   3      253.47      237.27     30.84 o 
  -4  14   3      132.95      131.66     24.46 o 
  -3  14   3       54.78       45.53     15.77 o 
  -2  14   3       10.27       -0.07     10.89 o 
  -1  14   3       15.30        7.35     10.67 o 
   0  14   3        3.36       -2.26     10.99 o 
   1  14   3      182.54      168.15     25.50 o 
   2  14   3      227.94      186.14     26.95 o 
   3  14   3        2.09       -9.96     14.98 o 
 -15   0   4       19.98       19.65     16.82 o 
 -14   0   4      111.78       86.87     23.38 o 
 -13   0   4       83.57       98.53     22.96 o 
 -12   0   4       98.20       93.14     22.37 o 
 -11   0   4     1787.59     1398.49     71.01 o 
 -10   0   4      280.10      256.85     29.69 o 
  -9   0   4      858.29      721.93     43.56 o 
  -8   0   4       90.92       76.42     14.27 o 
  -7   0   4      796.40      777.27     40.58 o 
  -6   0   4     1547.81     1557.15     70.12 o 
  -5   0   4     4572.84     3854.34    101.52 o 
  -4   0   4     7719.07     6585.64    131.89 o 
  -3   0   4     9847.11     9644.62    161.91 o 
  -2   0   4     5150.69     5177.29    222.67 o 
  -1   0   4      286.26      292.16     21.52 o 
   0   0   4     1008.11     1111.31     42.88 o 
   1   0   4    10912.19    10222.96    146.60 o 
   2   0   4       88.98       94.61     12.71 o 
   3   0   4     2517.25     2327.77     61.27 o 
   4   0   4      614.28      577.68     31.54 o 
   5   0   4      487.49      493.48     30.23 o 
   7   0   4      217.61      205.65     27.79 o 
   8   0   4      504.72      400.56     39.28 o 
   9   0   4      422.65      448.23     44.28 o 
  10   0   4     1779.46     1441.61     80.25 o 
  11   0   4        7.91        2.64     13.66 o 
  12   0   4       12.54       15.64     14.99 o 
 -15   1   4        1.40       13.95     11.63 o 
 -14   1   4       89.34       75.35     15.81 o 
 -13   1   4       69.78       68.13     14.67 o 
 -12   1   4       64.65       57.67     14.93 o 
 -11   1   4       35.03       47.32     11.52 o 
 -10   1   4       89.41       72.40     11.74 o 
  -9   1   4       58.67       65.67     10.57 o 
  -8   1   4     3099.02     2801.10    105.83 o 
  -7   1   4     1315.76     1191.05     77.04 o 
  -6   1   4      508.47      463.10     22.25 o 
  -5   1   4        9.37        4.94      7.46 o 
  -4   1   4      159.85      164.55     13.72 o 
  -3   1   4      130.00      146.92      9.22 o 
  -2   1   4     1826.57     1666.24     55.44 o 
  -1   1   4      638.40      636.92     25.22 o 
   0   1   4     2161.95     2016.54     29.93 o 
   1   1   4     1314.42     1359.81     33.70 o 
   2   1   4      403.64      371.57     17.42 o 
   3   1   4      115.49      107.35      9.68 o 
   4   1   4     1400.57     1287.76     33.04 o 
   5   1   4      233.40      252.46     17.83 o 
   6   1   4     1712.73     1234.13     67.02 o 
   7   1   4      704.71      492.79     42.96 o 
   8   1   4      125.92      115.64     15.62 o 
   9   1   4       42.55       40.21     11.30 o 
  10   1   4      140.63      132.81     18.78 o 
  11   1   4       28.41       31.86     12.41 o 
  12   1   4       76.74       79.86     22.58 o 
 -15   2   4        2.77       14.12     12.92 o 
 -14   2   4       94.47      102.07     18.79 o 
 -13   2   4      149.00      145.77     22.47 o 
 -12   2   4       30.96       30.42     10.27 o 
 -11   2   4      142.13      121.49     15.02 o 
 -10   2   4      117.64      113.12     13.94 o 
  -9   2   4      732.84      583.20     41.19 o 
  -8   2   4       36.12       34.60      7.46 o 
  -7   2   4     2346.94     2421.13     59.37 o 
  -6   2   4        2.45        1.83      3.90 o 
  -5   2   4      364.88      312.19     19.60 o 
  -4   2   4      455.13      456.19     22.41 o 
  -3   2   4       81.37      101.26      7.99 o 
  -2   2   4        9.34        9.32      3.77 o 
  -1   2   4      386.19      429.92     18.76 o 
   0   2   4      613.58      662.60     17.65 o 
   1   2   4      181.73      205.17     10.83 o 
   2   2   4     3194.33     3045.59     90.64 o 
   3   2   4      813.93      789.35     20.73 o 
   4   2   4        8.90       25.88      5.40 o 
   5   2   4     1182.85     1271.85     34.36 o 
   6   2   4      293.16      225.41     26.43 o 
   7   2   4      329.20      326.24     34.35 o 
   8   2   4      178.42      171.65     18.93 o 
   9   2   4        4.22        7.72     14.85 o 
  10   2   4        2.28       10.44     10.99 o 
  11   2   4        3.23        6.24     16.95 o 
  12   2   4        7.23        8.32     16.05 o 
 -15   3   4        7.81       12.33     17.10 o 
 -14   3   4      339.47      329.80     43.38 o 
 -13   3   4      346.49      311.89     39.66 o 
 -12   3   4      432.85      367.36     39.73 o 
 -11   3   4       34.63       16.27     10.24 o 
 -10   3   4     1010.29      979.72     56.77 o 
  -9   3   4       21.87       22.91     10.92 o 
  -8   3   4     1611.56     1722.41     69.49 o 
  -7   3   4     2471.13     2743.74    163.20 o 
  -6   3   4     2172.12     2007.48    229.74 o 
  -5   3   4     3748.15     3409.70    206.15 o 
  -4   3   4     1051.78      987.77     33.55 o 
  -3   3   4      137.87      145.30      9.72 o 
  -2   3   4     6243.49     5915.45     77.88 o 
  -1   3   4     1105.21     1109.99     24.73 o 
   0   3   4     1446.88     1404.60     47.29 o 
   1   3   4     3216.39     3260.65     45.66 o 
   2   3   4      991.27      975.25     23.55 o 
   3   3   4      231.83      271.54     12.36 o 
   4   3   4     3125.01     3110.91     44.44 o 
   5   3   4      362.54      360.87     27.59 o 
   6   3   4     1189.12     1045.30     54.82 o 
   7   3   4      683.68      610.87     43.80 o 
   8   3   4       51.58       83.60     20.46 o 
   9   3   4      223.98      216.74     21.19 o 
  10   3   4       88.30       86.76     14.93 o 
  11   3   4      181.97      137.45     30.86 o 
  12   3   4      166.51      204.57     46.53 o 
 -14   4   4      124.30      109.40     24.60 o 
 -13   4   4      814.35      830.63     64.68 o 
 -12   4   4       17.54       13.63     14.16 o 
 -11   4   4     3012.08     3024.58    109.30 o 
 -10   4   4     2224.74     2194.39     89.73 o 
  -9   4   4       61.28       77.41     18.71 o 
  -8   4   4      871.74      953.23    115.33 o 
  -7   4   4      849.29      903.33     67.93 o 
  -6   4   4      931.44      826.28    152.33 o 
  -5   4   4     2193.73     2006.49     84.22 o 
  -4   4   4      125.79      130.76      9.58 o 
  -3   4   4     1143.03     1155.78     38.39 o 
  -2   4   4      945.36      946.10     23.12 o 
  -1   4   4     3411.12     3253.82     68.32 o 
   0   4   4      663.74      677.04     21.46 o 
   1   4   4     8023.66     7916.55    219.25 o 
   2   4   4     3288.02     3072.24     80.08 o 
   3   4   4      653.22      555.42     18.08 o 
   4   4   4     2736.83     2608.27     40.90 o 
   5   4   4     1398.73     1634.78     47.62 o 
   6   4   4      173.45      165.24     22.17 o 
   7   4   4     1112.17      991.19     52.14 o 
   8   4   4        4.40      -17.78     17.78 o 
   9   4   4     1602.28     1400.71     69.41 o 
  10   4   4      323.99      274.81     32.88 o 
  11   4   4      208.76      248.62     32.48 o 
  12   4   4      175.81      182.45     29.47 o 
 -14   5   4       77.45       61.49     21.03 o 
 -13   5   4      186.86      148.65     28.05 o 
 -12   5   4      100.96      118.32     25.31 o 
 -11   5   4       67.94       74.25     22.09 o 
 -10   5   4       81.63       85.73     20.99 o 
  -9   5   4      103.43      127.58     16.74 o 
  -8   5   4       19.49       33.08     10.50 o 
  -7   5   4       71.31       94.83     19.69 o 
  -6   5   4      247.50      253.40     36.40 o 
  -5   5   4      460.69      436.89     24.30 o 
  -4   5   4      133.66      140.37     10.10 o 
  -3   5   4      940.45     1014.97     33.24 o 
  -2   5   4       53.65       38.44      5.18 o 
  -1   5   4      478.51      489.55     16.00 o 
   0   5   4       18.17       14.92      4.54 o 
   1   5   4      742.94      651.90     18.46 o 
   2   5   4      266.18      278.40     22.44 o 
   3   5   4       47.71       57.11      6.79 o 
   4   5   4       23.03       27.98      5.31 o 
   5   5   4       26.10       33.28      9.58 o 
   6   5   4       15.02       22.10     14.17 o 
   7   5   4      210.85      229.15     25.03 o 
   8   5   4       77.50       77.94     16.81 o 
   9   5   4       15.83      -11.99     20.21 o 
  10   5   4        0.00       16.72     15.39 o 
  11   5   4       12.76       21.67     13.91 o 
 -14   6   4       16.74        8.02     18.42 o 
 -13   6   4      682.12      734.09     64.16 o 
 -12   6   4      119.04      128.69     28.78 o 
 -11   6   4     1372.56     1494.36     81.26 o 
 -10   6   4      766.58      924.07    138.98 o 
  -9   6   4      621.95      843.96    111.73 o 
  -8   6   4      238.62      296.63     42.67 o 
  -7   6   4       19.57       23.98     13.07 o 
  -6   6   4       25.26       26.99      5.93 o 
  -5   6   4       48.68       59.43      7.80 o 
  -4   6   4      420.66      412.39     22.17 o 
  -3   6   4     2812.60     2794.85     76.46 o 
  -2   6   4        3.62        3.26      6.27 o 
  -1   6   4     3237.51     3230.88     58.34 o 
   0   6   4     1543.81     1698.78     60.82 o 
   1   6   4     2749.56     2710.91    182.99 o 
   2   6   4     4022.94     4223.35     72.80 o 
   3   6   4       46.82       55.52     12.63 o 
   4   6   4      933.81      918.83     71.53 o 
   5   6   4       50.71       74.10     11.90 o 
   6   6   4        4.68       18.55     12.98 o 
   7   6   4      297.69      401.16     35.48 o 
   8   6   4        2.36        6.79     14.41 o 
   9   6   4      668.23      725.36     47.29 o 
  10   6   4       66.38       38.05     14.58 o 
  11   6   4      711.89      667.12     50.95 o 
 -13   7   4        3.32       36.28     23.65 o 
 -12   7   4      237.69      277.13     39.06 o 
 -11   7   4       42.80       55.15     14.99 o 
 -10   7   4      483.71      677.68    100.29 o 
  -9   7   4        9.29       16.73     10.28 o 
  -8   7   4     1069.73     1436.95     72.87 o 
  -7   7   4      740.86      878.02     85.54 o 
  -6   7   4      214.11      255.46     35.63 o 
  -5   7   4     1220.24     1344.64     47.15 o 
  -4   7   4      444.66      473.75     24.50 o 
  -3   7   4      434.89      413.53     21.49 o 
  -2   7   4     1406.64     1346.68     39.59 o 
  -1   7   4     1576.62     1566.97     41.39 o 
   0   7   4     3077.15     3153.49     61.42 o 
   1   7   4      760.07      712.19     28.15 o 
   2   7   4      946.90      911.07     54.43 o 
   3   7   4       64.85       64.77     10.56 o 
   4   7   4      383.54      360.32     49.66 o 
   5   7   4      342.52      340.23     22.79 o 
   6   7   4      349.70      456.75     37.08 o 
   7   7   4      689.69      841.36     50.42 o 
   8   7   4      113.64      124.63     24.64 o 
   9   7   4       99.58       89.02     20.83 o 
  10   7   4      107.01      117.47     15.64 o 
 -12   8   4        0.75       32.50     25.40 o 
 -11   8   4       44.57       74.74     23.41 o 
 -10   8   4        1.61        9.96     10.35 o 
  -9   8   4        1.44       -4.32     11.15 o 
  -8   8   4        1.24       -8.21      9.65 o 
  -7   8   4      158.52      165.49     18.40 o 
  -6   8   4      168.48      195.83     18.03 o 
  -5   8   4     1656.20     1800.63    118.28 o 
  -4   8   4      701.69      714.21     30.59 o 
  -3   8   4       75.68       70.84     10.66 o 
  -2   8   4      608.58      555.71     28.19 o 
  -1   8   4      529.39      586.87     26.43 o 
   0   8   4      241.91      282.55     21.51 o 
   1   8   4       11.06        8.29      5.90 o 
   2   8   4       12.83        8.05      6.79 o 
   3   8   4     1198.93     1155.44    105.18 o 
   4   8   4       59.76       53.12     13.41 o 
   5   8   4      273.39      220.45     25.71 o 
   6   8   4        4.97       19.24     15.12 o 
   7   8   4      145.11      167.98     26.49 o 
   8   8   4       30.22       64.25     21.81 o 
   9   8   4        8.43       18.04     16.46 o 
  10   8   4      160.94      154.87     16.95 o 
 -12   9   4      210.26      284.22     40.61 o 
 -11   9   4       10.73       16.01     18.02 o 
 -10   9   4      283.20      289.23     39.38 o 
  -9   9   4      110.48       79.21     19.44 o 
  -8   9   4       43.17       21.35     15.00 o 
  -7   9   4      105.27      110.42     21.16 o 
  -6   9   4      526.95      523.87     40.69 o 
  -5   9   4        2.70        4.35     10.32 o 
  -4   9   4      874.13      860.97     46.26 o 
  -3   9   4      177.41      187.96     23.60 o 
  -2   9   4        8.36       14.04      6.98 o 
  -1   9   4      149.73      146.54     14.56 o 
   0   9   4       85.84       95.66     12.31 o 
   1   9   4        2.66       -1.70      6.17 o 
   2   9   4      844.56      872.35     52.86 o 
   3   9   4     1023.00     1117.98    116.83 o 
   4   9   4      381.47      430.48     46.65 o 
   5   9   4       41.24       44.30     14.21 o 
   6   9   4      196.38      210.14     27.36 o 
   7   9   4       49.81       57.59     18.61 o 
   8   9   4      378.04      498.35     42.00 o 
   9   9   4      102.66      165.84     25.76 o 
 -11  10   4        8.98      -22.52     22.52 o 
 -10  10   4        2.78       -2.26     17.08 o 
  -9  10   4      500.86      565.01     49.61 o 
  -8  10   4      103.66      115.54     23.37 o 
  -7  10   4     1102.00     1317.79     67.25 o 
  -6  10   4      714.88      733.28     49.28 o 
  -5  10   4      633.26      659.56     42.73 o 
  -4  10   4      480.22      502.31     37.87 o 
  -3  10   4      595.50      567.37     39.24 o 
  -2  10   4     1020.94      961.98     49.71 o 
  -1  10   4     1180.86     1081.09     52.55 o 
   0  10   4      351.35      307.27     29.45 o 
   1  10   4      139.38      138.38     20.17 o 
   2  10   4       42.82       27.75     11.94 o 
   3  10   4      660.88      657.65     45.30 o 
   4  10   4        3.90       -5.41     15.42 o 
   5  10   4      666.35      648.52     46.97 o 
   6  10   4      395.84      401.88     36.63 o 
   7  10   4      100.62      137.00     23.67 o 
   8  10   4      272.12      325.81     34.80 o 
 -10  11   4      103.99       91.81     26.21 o 
  -9  11   4        8.17       10.32     16.77 o 
  -8  11   4      155.65      209.40     31.03 o 
  -7  11   4      108.60      106.83     23.14 o 
  -6  11   4        3.76       10.49     11.38 o 
  -5  11   4      329.91      332.35     33.25 o 
  -4  11   4       70.93       77.98     18.43 o 
  -3  11   4       41.92       39.26     13.72 o 
  -2  11   4      462.13      433.52     35.24 o 
  -1  11   4      220.70      196.19     24.64 o 
   0  11   4      543.50      477.35     37.00 o 
   1  11   4      102.75       78.52     17.00 o 
   2  11   4      164.59      135.09     22.46 o 
   3  11   4       39.03       23.77     12.10 o 
   4  11   4      145.16      128.18     23.56 o 
   5  11   4        9.13        6.80     11.05 o 
   6  11   4       86.47       89.06     21.19 o 
   7  11   4       50.90       54.48     20.13 o 
  -8  12   4      106.00      149.90     28.20 o 
  -7  12   4      466.43      526.19     44.71 o 
  -6  12   4       88.12       98.50     21.27 o 
  -5  12   4       27.74       15.68     12.95 o 
  -4  12   4        1.53       -2.93     12.34 o 
  -3  12   4       22.60       24.67     13.23 o 
  -2  12   4        0.05       -1.39      9.74 o 
  -1  12   4      332.77      292.65     31.82 o 
   0  12   4       23.04       16.42     11.98 o 
   1  12   4       75.16       54.20     16.28 o 
   2  12   4      233.00      194.40     27.34 o 
   3  12   4      176.20      181.00     27.18 o 
   4  12   4      196.56      162.74     27.05 o 
   5  12   4      555.28      513.57     43.44 o 
   6  12   4       61.01       92.33     21.07 o 
  -6  13   4      373.47      489.42     43.93 o 
  -5  13   4       89.91       83.97     20.00 o 
  -4  13   4      324.46      352.85     35.52 o 
  -3  13   4      310.47      263.44     30.24 o 
  -2  13   4       63.71       49.33     14.35 o 
  -1  13   4      108.87       88.36     19.34 o 
   0  13   4      224.95      209.47     26.72 o 
   1  13   4        2.68        4.31     10.57 o 
   2  13   4      385.36      370.48     36.64 o 
   3  13   4      121.00       98.24     20.00 o 
   4  13   4       91.17       81.57     19.88 o 
  -3  14   4      378.68      374.43     36.73 o 
  -2  14   4        5.61       -0.09     13.92 o 
  -1  14   4      743.18      738.50     50.32 o 
   0  14   4      277.21      233.70     29.76 o 
 -14   1   5       12.84       -7.52     16.62 o 
 -13   1   5      291.32      232.18     32.69 o 
 -12   1   5      697.29      594.00     60.24 o 
 -11   1   5       41.37       41.40     10.15 o 
 -10   1   5     1828.71     1627.67    163.77 o 
  -9   1   5     1083.52      987.17     49.58 o 
  -8   1   5      262.35      283.08     15.67 o 
  -7   1   5      195.46      169.68     17.66 o 
  -6   1   5      594.28      528.56     28.45 o 
  -5   1   5      667.29      609.66     29.96 o 
  -4   1   5     1710.03     1638.74     47.11 o 
  -3   1   5      163.39      144.44     13.20 o 
  -2   1   5      793.02      710.96     27.96 o 
  -1   1   5       21.87       28.27      7.39 o 
   0   1   5     1036.87      994.81     31.57 o 
   1   1   5       49.06       39.47      7.05 o 
   2   1   5     2656.92     2608.61     51.13 o 
   3   1   5     3578.23     3386.62    102.83 o 
   4   1   5     1808.24     1961.19     45.99 o 
   5   1   5      367.49      383.21     21.99 o 
   6   1   5       92.77       84.50     32.03 o 
   7   1   5        6.63       -3.25     13.11 o 
   8   1   5      666.39      457.22     31.03 o 
   9   1   5       25.68       20.68      8.85 o 
  10   1   5      262.36      222.60     23.61 o 
  11   1   5       14.86       24.55     13.11 o 
 -14   2   5       11.29       27.28     18.10 o 
 -13   2   5     1058.25      947.50     68.28 o 
 -12   2   5      149.05      148.13     28.06 o 
 -11   2   5      200.28      213.15     31.45 o 
 -10   2   5      209.32      217.36     22.27 o 
  -9   2   5      858.05     1038.96    156.50 o 
  -8   2   5        9.05        4.71      9.44 o 
  -7   2   5     2656.23     2357.44    281.51 o 
  -6   2   5     1184.30     1055.82     40.22 o 
  -5   2   5      646.30      604.23     29.97 o 
  -4   2   5      286.38      305.38     20.49 o 
  -3   2   5      854.25      792.62     30.48 o 
  -2   2   5       18.26        7.80      8.55 o 
  -1   2   5     5557.97     5490.77    248.36 o 
   0   2   5      530.84      518.87     22.85 o 
   1   2   5     2073.26     2001.49     52.25 o 
   2   2   5      925.29      882.11     29.45 o 
   3   2   5       98.08       96.01     10.12 o 
   4   2   5        1.79       14.86      7.04 o 
   5   2   5     1634.17     1654.98     58.10 o 
   6   2   5      342.48      377.03     32.98 o 
   8   2   5      698.48      490.81     43.57 o 
   9   2   5       55.20       51.29     15.99 o 
  10   2   5        0.88       -3.61     10.58 o 
 -14   3   5        1.39        6.31     13.27 o 
 -13   3   5      259.43      222.80     36.34 o 
 -12   3   5       32.49       45.18     21.04 o 
 -11   3   5       95.96      130.55     25.96 o 
 -10   3   5        9.94       21.03     12.07 o 
  -9   3   5       27.20       33.90     11.37 o 
  -8   3   5      230.62      209.04     42.23 o 
  -7   3   5      461.75      403.05     84.26 o 
  -6   3   5      517.05      476.39     27.07 o 
  -5   3   5      599.36      636.45     23.14 o 
  -4   3   5     2571.70     2569.12     81.63 o 
  -3   3   5      777.39      722.60     36.08 o 
  -2   3   5      541.23      474.62     22.45 o 
  -1   3   5     1200.91     1170.25     35.21 o 
   0   3   5      643.12      667.46     25.95 o 
   1   3   5      145.75      131.36     12.15 o 
   2   3   5       28.67       33.92      7.20 o 
   3   3   5      148.91      161.58     13.24 o 
   4   3   5      481.28      461.14     22.45 o 
   5   3   5       15.89       23.16      8.02 o 
   6   3   5      390.42      432.75     36.08 o 
   9   3   5       94.17       79.13     20.82 o 
  10   3   5      137.85      104.42     24.67 o 
 -14   4   5        0.58       19.61     20.31 o 
 -13   4   5      121.54      154.95     31.65 o 
 -12   4   5        5.09       22.15     14.92 o 
 -11   4   5      302.94      388.38     69.81 o 
 -10   4   5       96.15      112.84     18.18 o 
  -9   4   5     1264.10     1462.56     81.35 o 
  -8   4   5       60.69       59.35     25.49 o 
  -7   4   5       75.37       67.61     13.22 o 
  -6   4   5       75.84       74.82      8.90 o 
  -5   4   5      629.69      685.18     24.49 o 
  -4   4   5       12.48       12.70      7.52 o 
  -3   4   5      256.17      264.63     13.42 o 
  -2   4   5        0.50        3.15      4.26 o 
  -1   4   5      787.22      826.64     29.21 o 
   0   4   5       13.89       13.96      5.15 o 
   1   4   5     1020.61     1027.00     32.12 o 
   2   4   5        0.45        0.80      4.64 o 
   3   4   5      921.79      910.41     29.90 o 
   4   4   5      184.70      200.80     15.70 o 
   5   4   5      435.86      495.28     28.63 o 
   6   4   5       58.59       63.82     17.94 o 
   9   4   5      181.70      171.98     27.46 o 
  10   4   5        2.90       10.19     11.32 o 
 -13   5   5      352.49      522.70     74.57 o 
 -12   5   5       31.62       49.55     16.34 o 
 -11   5   5       52.58       73.24     16.60 o 
 -10   5   5       67.90      110.68     18.28 o 
  -9   5   5      110.44       92.42     54.52 o 
  -8   5   5      455.62      496.29    116.91 o 
  -7   5   5        2.41        1.33      6.29 o 
  -6   5   5     3308.19     3568.71     75.20 o 
  -5   5   5       25.20       25.12      6.81 o 
  -4   5   5     7016.96     6578.66    213.46 o 
  -3   5   5     1294.91     1296.68     34.71 o 
  -2   5   5     3230.58     3166.44     84.63 o 
  -1   5   5     2154.63     2063.45     36.67 o 
   0   5   5       27.93       19.35      4.46 o 
   1   5   5       98.04       99.44     17.83 o 
   2   5   5      117.90      120.99     19.87 o 
   3   5   5       81.69       77.99     15.76 o 
   4   5   5     1276.69     1378.09     62.71 o 
   5   5   5        7.96       22.69     14.98 o 
   6   5   5      572.43      666.39     47.15 o 
  10   5   5      174.55      197.40     29.33 o 
 -13   6   5      219.62      312.83     32.17 o 
 -12   6   5      419.03      576.64     73.20 o 
 -11   6   5       13.01       25.98     12.80 o 
 -10   6   5        1.77       14.44     18.57 o 
  -9   6   5       72.76      101.07     22.95 o 
  -8   6   5       50.82       55.47     15.73 o 
  -7   6   5     1970.23     2280.83     63.53 o 
  -6   6   5        8.28       11.20      8.61 o 
  -5   6   5      160.32      158.68     16.28 o 
  -4   6   5       76.72       65.60     12.28 o 
  -3   6   5      140.84      121.32     18.57 o 
  -2   6   5      348.35      378.34     22.03 o 
  -1   6   5     2213.27     2095.02     56.97 o 
   0   6   5      371.17      341.25     20.94 o 
   1   6   5       93.15       81.21     11.34 o 
   2   6   5      475.29      446.06     25.33 o 
   3   6   5       50.88       49.87     14.82 o 
   4   6   5        2.43       17.05     13.08 o 
   5   6   5     1159.01     1209.45     63.88 o 
 -12   7   5       15.70       49.41     17.78 o 
 -11   7   5       72.91      132.11     31.23 o 
 -10   7   5      412.27      572.17     51.64 o 
  -9   7   5      843.81     1070.16     73.80 o 
  -8   7   5      166.54      212.70     34.80 o 
  -7   7   5      132.09      142.37     20.40 o 
  -6   7   5     1245.89     1420.23     47.98 o 
  -5   7   5        0.15        0.62      7.05 o 
  -4   7   5      410.45      463.64     25.00 o 
  -3   7   5       80.49       74.34     12.02 o 
  -2   7   5      764.17      792.75     32.30 o 
  -1   7   5       61.53       59.82     10.67 o 
   0   7   5       41.12       45.75      9.19 o 
   1   7   5       53.01       55.35     10.72 o 
   2   7   5      243.53      199.78     18.49 o 
   3   7   5      542.00      517.79     37.88 o 
   4   7   5      183.18      220.52     19.52 o 
   5   7   5      805.52      841.27     56.98 o 
 -11   8   5      769.68     1019.37    140.54 o 
 -10   8   5       67.78       65.65     23.16 o 
  -9   8   5      313.80      445.67     76.23 o 
  -8   8   5      175.95      195.03     20.67 o 
  -7   8   5      820.24     1039.89     46.56 o 
  -6   8   5       23.98       33.38     11.11 o 
  -5   8   5      707.15      769.72     34.64 o 
  -4   8   5        4.32        0.24      7.66 o 
  -3   8   5     1392.69     1403.01     56.25 o 
  -2   8   5      129.45      126.83     14.68 o 
  -1   8   5      450.68      480.01     26.18 o 
   0   8   5       80.19       76.19     11.25 o 
   1   8   5      858.97      924.76     37.38 o 
   2   8   5       95.61      106.08     14.08 o 
   3   8   5      575.52      626.78     44.27 o 
   4   8   5       86.15      102.01     17.98 o 
   5   8   5      321.17      406.48     27.65 o 
   6   8   5       79.70       96.26     20.90 o 
 -11   9   5        0.33      -26.79     26.79 o 
 -10   9   5      566.95      687.08     56.25 o 
  -9   9   5      329.52      340.03     39.18 o 
  -8   9   5      251.17      308.59     35.09 o 
  -7   9   5       81.04      115.42     23.11 o 
  -6   9   5        6.02        2.14     12.06 o 
  -5   9   5        4.41       -0.37      7.97 o 
  -4   9   5      314.53      326.96     23.42 o 
  -3   9   5       61.37       51.61     10.87 o 
  -2   9   5      542.85      560.81     29.98 o 
  -1   9   5        8.97       -3.90      8.87 o 
   0   9   5      722.72      713.91     49.87 o 
   1   9   5        4.19        4.66      7.84 o 
   2   9   5     1068.93     1046.53     45.76 o 
   3   9   5      484.34      501.49     29.79 o 
   4   9   5       60.08       60.84     14.96 o 
   5   9   5      415.25      392.99     30.00 o 
   6   9   5      111.62      124.59     23.42 o 
   7   9   5        1.20       13.64     13.82 o 
  -9  10   5       56.85       50.01     20.70 o 
  -8  10   5        0.34       11.31     16.23 o 
  -7  10   5      244.62      270.64     33.04 o 
  -6  10   5      110.26      113.23     21.18 o 
  -5  10   5       15.48       24.27     14.79 o 
  -4  10   5        1.13        5.20     11.73 o 
  -3  10   5      142.83      172.77     24.73 o 
  -2  10   5        5.07        5.19     10.27 o 
  -1  10   5        6.10       14.86     12.09 o 
   0  10   5      175.58      151.34     22.58 o 
   1  10   5       19.46       31.01     15.69 o 
   2  10   5      760.94      720.16     49.12 o 
   3  10   5       35.49       31.15     13.50 o 
   4  10   5        0.09       -1.47     12.84 o 
   5  10   5      124.88      104.64     20.71 o 
   6  10   5        4.79       34.10     17.91 o 
  -8  11   5      238.41      298.21     38.13 o 
  -7  11   5       17.79       12.29     14.92 o 
  -6  11   5      149.63      174.11     27.43 o 
  -5  11   5       37.61       32.62     15.40 o 
  -4  11   5       19.63       25.94     15.16 o 
  -3  11   5      304.03      320.63     32.94 o 
  -2  11   5      119.71      126.90     21.35 o 
  -1  11   5       21.62       17.61     12.46 o 
   0  11   5      855.44      836.02     50.28 o 
   1  11   5      613.67      625.78     45.95 o 
   2  11   5      406.59      403.34     38.48 o 
   3  11   5       64.04       57.95     17.30 o 
   4  11   5       66.57       78.50     20.47 o 
   5  11   5       44.01       38.16     15.83 o 
  -6  12   5        0.61       -6.37     14.31 o 
  -5  12   5      308.54      346.73     36.93 o 
  -4  12   5       44.84       53.83     19.54 o 
  -3  12   5      234.67      237.91     29.35 o 
  -2  12   5       27.62        9.88     11.17 o 
  -1  12   5      189.45      174.59     25.87 o 
   0  12   5        9.84        8.67     12.73 o 
   1  12   5      130.09      140.95     24.10 o 
   2  12   5       87.82       57.02     18.52 o 
   3  12   5      298.90      255.31     33.02 o 
 -13   0   6      106.56      186.07     39.44 o 
 -12   0   6       40.75       82.95     28.21 o 
 -11   0   6      283.36      364.29     45.95 o 
 -10   0   6        6.05        3.07     11.74 o 
  -9   0   6      471.90      517.34     48.75 o 
  -8   0   6       21.78       13.03     11.61 o 
  -7   0   6      360.50      311.54     35.70 o 
  -6   0   6        5.09       38.88     16.75 o 
  -5   0   6     1462.94     1427.57     70.08 o 
  -4   0   6      158.11      146.43     21.02 o 
  -3   0   6     8537.38     7538.08    152.08 o 
  -2   0   6      874.56      837.44     47.01 o 
  -1   0   6     1133.22     1154.45     54.38 o 
   0   0   6      822.46      807.75     45.23 o 
   1   0   6      303.68      285.54     27.72 o 
   2   0   6     1440.27     1390.08     58.93 o 
   3   0   6      357.71      381.43     30.35 o 
   4   0   6       26.17       44.18     14.88 o 
   5   0   6      173.95      229.18     26.96 o 
   6   0   6      191.95      221.28     26.48 o 
   7   0   6      104.80       78.78     18.15 o 
   8   0   6       11.85        5.46     13.00 o 
   9   0   6      673.33      487.53     47.02 o 
 -13   1   6        0.96       10.35     11.09 o 
 -12   1   6      381.53      438.39     53.04 o 
 -11   1   6      122.08      139.46     17.34 o 
 -10   1   6       54.70       56.89     16.26 o 
  -9   1   6       95.84      106.65     16.54 o 
  -8   1   6      119.29      107.42     14.97 o 
  -7   1   6      259.87      229.42     21.79 o 
  -6   1   6     1064.57     1049.01     44.82 o 
  -5   1   6      102.76      125.52     18.85 o 
  -4   1   6      240.70      209.40     17.63 o 
  -3   1   6       20.63       22.46      6.85 o 
  -2   1   6      509.73      511.21     26.34 o 
  -1   1   6      109.45      108.50     12.92 o 
   0   1   6      988.49      913.26     34.14 o 
   1   1   6      138.43      120.88     12.95 o 
   2   1   6      768.50      737.43     30.29 o 
   3   1   6       92.61       88.63     11.65 o 
   4   1   6      130.41      146.56     15.20 o 
   5   1   6      177.20      212.40     18.11 o 
   6   1   6      655.54      701.25     40.40 o 
   8   1   6      112.43       71.74     18.78 o 
   9   1   6       20.45        6.53     12.77 o 
 -13   2   6      167.37      231.87     25.25 o 
 -12   2   6      406.75      454.70     32.22 o 
 -11   2   6        9.76       11.98     12.01 o 
 -10   2   6        0.21        4.66     12.44 o 
  -9   2   6       22.12       31.26     12.12 o 
  -8   2   6      226.77      187.92     20.06 o 
  -7   2   6        5.32        5.09      8.94 o 
  -6   2   6      613.09      650.95     34.71 o 
  -5   2   6      215.08      257.13     32.57 o 
  -4   2   6       43.90       29.67      7.11 o 
  -3   2   6     1320.14     1271.16     41.21 o 
  -2   2   6       22.27       21.70      7.70 o 
  -1   2   6      557.53      609.32     28.39 o 
   0   2   6      268.58      257.41     18.74 o 
   1   2   6        2.43        2.87      6.38 o 
   2   2   6       72.83       56.85     10.12 o 
   3   2   6       54.72       44.73      8.94 o 
   4   2   6       87.76       93.82     12.56 o 
   5   2   6       71.29      100.69     13.53 o 
   6   2   6      109.14      161.52     26.12 o 
   8   2   6       42.05       42.74     16.06 o 
 -13   3   6        0.84        7.97     14.75 o 
 -12   3   6      564.86      603.51     45.53 o 
 -11   3   6       39.55       43.90     28.06 o 
 -10   3   6       30.45       36.65     15.61 o 
  -9   3   6        1.83        3.12      9.33 o 
  -8   3   6      287.07      307.66     25.86 o 
  -7   3   6        0.48        0.71      8.33 o 
  -6   3   6     2135.45     2138.02    126.59 o 
  -5   3   6        0.26        2.77     17.87 o 
  -4   3   6     1112.80     1076.32     60.08 o 
  -3   3   6        8.57       -0.04      7.36 o 
  -2   3   6      870.74      893.84     35.14 o 
  -1   3   6       85.14       78.40     11.41 o 
   0   3   6     1958.87     1986.91     51.24 o 
   1   3   6      382.10      382.57     22.53 o 
   2   3   6      959.33      959.82     34.58 o 
   3   3   6        0.81        0.24      5.79 o 
   4   3   6      281.21      343.08     21.24 o 
   5   3   6       24.64       43.66     10.86 o 
   6   3   6      317.83      450.38     41.40 o 
 -12   4   6      311.83      369.89     96.97 o 
 -11   4   6      258.17      276.67     79.75 o 
 -10   4   6      531.40      550.69    107.30 o 
  -9   4   6     1759.43     1736.54    254.44 o 
  -8   4   6      120.07      129.98     17.60 o 
  -7   4   6      122.61      125.19     17.17 o 
  -6   4   6      289.11      290.43     30.30 o 
  -5   4   6      529.97      504.29     75.17 o 
  -4   4   6      243.90      232.42     18.61 o 
  -3   4   6      738.44      667.19     30.03 o 
  -2   4   6      256.26      229.26     18.21 o 
  -1   4   6      155.48      146.98     14.31 o 
   0   4   6      156.98      150.48     14.14 o 
   1   4   6      610.00      513.26     24.82 o 
   2   4   6      421.41      439.83     35.06 o 
   3   4   6     2750.42     2522.60     56.13 o 
   4   4   6      187.23      195.71     16.87 o 
   5   4   6      828.35      956.79     57.34 o 
   6   4   6      514.04      594.72     47.82 o 
 -12   5   6       15.09       26.35     22.94 o 
 -11   5   6      157.45      124.12     52.13 o 
 -10   5   6       11.19        5.14     16.09 o 
  -9   5   6       42.20       42.78     12.88 o 
  -8   5   6        0.96        7.54      8.52 o 
  -7   5   6       42.00       44.84     11.71 o 
  -6   5   6       47.74       46.91     12.53 o 
  -5   5   6      480.17      473.67     35.22 o 
  -4   5   6        2.89        2.78     12.01 o 
  -3   5   6       45.24       32.58     14.47 o 
  -2   5   6      409.51      471.74     39.98 o 
  -1   5   6        5.18        7.95     11.40 o 
   0   5   6      407.51      334.17     33.62 o 
   1   5   6      156.41      147.55     23.15 o 
   2   5   6        0.97       16.54     14.05 o 
   3   5   6        6.99       12.96     13.08 o 
   4   5   6      106.11      158.90     26.08 o 
   5   5   6       15.81       35.01     18.38 o 
   6   5   6       44.53       57.55     21.49 o 
 -11   6   6      236.27      317.57     43.29 o 
 -10   6   6      168.50      188.86     48.26 o 
  -9   6   6      655.04      800.52     43.01 o 
  -8   6   6      164.87      188.89     32.66 o 
  -7   6   6     1007.44     1161.30     71.51 o 
  -6   6   6       80.85       96.34     23.40 o 
  -5   6   6      276.92      269.73     32.48 o 
  -4   6   6      331.76      282.61     32.94 o 
  -3   6   6        9.10        6.96     11.43 o 
  -2   6   6        2.42        3.91     11.72 o 
  -1   6   6      108.66      155.25     24.68 o 
   0   6   6      143.53      136.14     24.24 o 
   1   6   6     1487.43     1582.39     74.21 o 
   2   6   6       41.56       48.52     16.99 o 
   3   6   6     1015.22     1180.49     65.35 o 
   4   6   6       27.38       43.96     19.70 o 
   5   6   6      618.46      743.93     55.35 o 
   6   6   6      117.80      146.88     27.15 o 
 -11   7   6       50.56       42.31     15.79 o 
 -10   7   6       80.90       68.43     33.74 o 
  -9   7   6        3.78        2.14     12.11 o 
  -8   7   6       75.96       94.03     16.42 o 
  -7   7   6       30.40       33.38     12.05 o 
  -6   7   6      519.35      574.86     32.88 o 
  -5   7   6      392.37      352.08     36.66 o 
  -4   7   6      983.73      971.55     61.85 o 
  -3   7   6       38.37       32.25     15.86 o 
  -2   7   6      634.24      601.81     47.27 o 
  -1   7   6        0.11      -18.43     18.43 o 
   0   7   6     1188.07     1247.80     70.16 o 
   1   7   6        1.75        3.24     12.36 o 
   2   7   6      455.95      415.32     39.68 o 
   3   7   6       27.81       47.42     18.25 o 
   4   7   6      108.27      161.97     28.64 o 
   5   7   6        2.73       18.58     17.52 o 
 -10   8   6       15.76       -1.58     13.94 o 
  -9   8   6       15.48       15.23     11.49 o 
  -8   8   6       97.28      116.02     19.07 o 
  -7   8   6        4.78       17.67      9.87 o 
  -6   8   6       40.70       47.88     11.54 o 
  -5   8   6      168.77      170.54     20.31 o 
  -4   8   6      475.46      517.74     30.25 o 
  -3   8   6      901.96      856.89     58.26 o 
  -2   8   6      384.74      367.11     38.52 o 
  -1   8   6      109.41       68.01     18.88 o 
   0   8   6      521.12      531.89     45.76 o 
   1   8   6       61.90       89.40     22.53 o 
   2   8   6        2.22        6.67     13.05 o 
   3   8   6      167.32      137.39     27.54 o 
   4   8   6       24.59       33.22     18.46 o 
   5   8   6        8.19        9.78     19.18 o 
  -8   9   6      110.34      146.08     21.04 o 
  -7   9   6        9.41        3.89     10.00 o 
  -6   9   6        6.73       12.00     10.54 o 
  -5   9   6      368.68      415.97     28.89 o 
  -4   9   6      234.97      299.60     24.88 o 
  -3   9   6       28.13       31.99     10.68 o 
  -2   9   6      188.75      208.40     20.28 o 
  -1   9   6       47.89       42.12     17.42 o 
   0   9   6       29.00       60.25     20.50 o 
   1   9   6       19.18        9.25     12.94 o 
   2   9   6      320.45      379.36     41.82 o 
   3   9   6        2.71       22.30     19.14 o 
   4   9   6      576.59      774.01     61.57 o 
  -7  10   6      284.69      303.49     35.17 o 
  -6  10   6       12.00       34.06     18.37 o 
  -5  10   6      698.83      758.76     51.99 o 
  -4  10   6        0.11       10.65     15.80 o 
  -3  10   6      775.63      836.38     51.99 o 
  -2  10   6       66.67       56.84     17.07 o 
  -1  10   6      734.51      710.13     47.33 o 
   1  10   6       23.17       21.43     13.27 o 
   2  10   6       25.21       25.34     18.41 o 
   3  10   6       24.89       69.63     24.35 o 
  -4  11   6      215.34      227.50     31.09 o 
  -3  11   6       13.98       -8.23     16.10 o 
  -2  11   6      198.04      186.49     27.26 o 
  -1  11   6        8.61       -0.44     13.88 o 
   0  11   6      318.49      316.91     34.70 o 
 -11   1   7      393.70      414.66     34.73 o 
 -10   1   7      133.84      113.54     18.63 o 
  -9   1   7      223.05      238.66     25.36 o 
  -8   1   7     1224.84     1259.65     55.46 o 
  -7   1   7        6.61       22.61     12.88 o 
  -6   1   7      887.40      884.47     42.45 o 
  -5   1   7        1.02       -7.46      9.35 o 
  -4   1   7      119.56      118.96     15.06 o 
  -3   1   7       20.43       21.70      8.90 o 
  -2   1   7      110.85      131.94     16.38 o 
  -1   1   7       13.08       14.00      8.26 o 
   0   1   7       77.66       61.24     10.15 o 
   1   1   7      134.35      140.09     15.63 o 
   2   1   7      467.39      460.42     26.91 o 
   3   1   7       68.26      101.67     13.68 o 
   4   1   7     2105.38     2267.72     76.64 o 
   5   1   7       22.75       66.03     14.45 o 
   6   1   7      471.81      576.70     31.50 o 
 -11   2   7      185.42      192.56     24.88 o 
 -10   2   7       85.97       69.06     14.00 o 
  -9   2   7       81.41       57.07     13.94 o 
  -8   2   7      286.03      319.86     28.76 o 
  -7   2   7      481.96      500.06     33.94 o 
  -6   2   7      152.93      136.25     17.16 o 
  -5   2   7     1629.01     1494.49     80.68 o 
  -4   2   7      147.95      120.01     14.90 o 
  -3   2   7      313.04      326.97     24.21 o 
  -2   2   7        3.07       11.37      8.94 o 
  -1   2   7      376.43      392.06     25.45 o 
   0   2   7      342.56      352.91     23.58 o 
   1   2   7     1007.58      961.64     37.97 o 
   2   2   7       23.13       11.59      7.76 o 
   3   2   7      155.05      170.51     16.90 o 
   4   2   7       51.67       62.89     13.19 o 
   5   2   7      101.93      133.70     29.17 o 
   6   2   7       85.88      137.32     26.00 o 
 -10   3   7      257.36      240.87     43.80 o 
  -9   3   7       16.57       18.33     11.91 o 
  -8   3   7      193.17      202.56     23.86 o 
  -7   3   7       35.30       45.21     16.14 o 
  -6   3   7      142.52      135.87     17.09 o 
  -5   3   7      298.08      285.65     22.70 o 
  -4   3   7        2.98       -0.90      8.89 o 
  -3   3   7      603.15      625.54     33.43 o 
  -2   3   7     1004.85      966.57     39.35 o 
  -1   3   7       80.23       87.43     13.01 o 
   0   3   7      113.73       81.79     12.42 o 
   1   3   7      108.15      104.91     13.79 o 
   2   3   7       11.85        7.11      6.91 o 
   3   3   7        1.60        8.12      8.08 o 
   4   3   7       55.89       83.01     14.43 o 
   5   3   7       62.20       74.11     14.15 o 
 -10   4   7       47.38       31.88     11.54 o 
  -9   4   7      262.01      284.69     28.19 o 
  -8   4   7      324.20      352.39     30.63 o 
  -7   4   7        8.16       22.93     32.92 o 
  -6   4   7       39.89       33.66      9.57 o 
  -5   4   7      215.18      205.33     19.34 o 
  -4   4   7       46.19       41.49     10.61 o 
  -3   4   7      230.95      272.87     22.30 o 
  -2   4   7        1.10       23.17     10.33 o 
  -1   4   7      227.45      258.93     20.48 o 
   0   4   7        1.35       -4.69     15.55 o 
   1   4   7      272.00      298.86     34.32 o 
   2   4   7       48.93       60.24     18.93 o 
   3   4   7      146.10      218.79     30.30 o 
   4   4   7       16.02       33.26     17.01 o 
   5   4   7      194.09      261.34     36.17 o 
  -9   5   7       35.33       41.51     21.17 o 
  -8   5   7      768.49      854.48     67.30 o 
  -7   5   7      124.02      110.56     24.55 o 
  -6   5   7      113.14       85.87     20.00 o 
  -5   5   7      341.08      310.33     36.59 o 
  -4   5   7      206.97      221.36     32.02 o 
  -3   5   7      588.97      632.16     53.05 o 
  -2   5   7     1174.87     1191.16     69.03 o 
  -1   5   7       38.72       17.28     17.01 o 
   0   5   7      564.86      575.74     49.52 o 
   1   5   7       18.63       21.13     13.54 o 
   2   5   7      135.46      133.09     25.58 o 
   3   5   7        0.65        9.26     14.42 o 
   4   5   7      273.34      347.32     39.91 o 
  -9   6   7        3.11        0.22     16.76 o 
  -8   6   7        2.78       27.16     21.55 o 
  -7   6   7      454.73      480.50     49.12 o 
  -6   6   7      263.10      230.44     32.58 o 
  -5   6   7      436.10      376.17     42.98 o 
  -4   6   7       62.87       61.67     21.24 o 
  -3   6   7       28.78       26.46     16.72 o 
  -2   6   7        7.03       11.09     14.43 o 
  -1   6   7       46.14        8.80     15.16 o 
   0   6   7      106.60       88.51     21.76 o 
   1   6   7      419.44      393.80     41.63 o 
   2   6   7      139.66      106.76     23.52 o 
   3   6   7      206.65      205.02     32.51 o 
   4   6   7        9.20       35.66     21.01 o 
  -8   7   7       60.86       65.57     24.01 o 
  -7   7   7       71.90       84.37     24.26 o 
  -6   7   7       69.78       72.14     22.45 o 
  -5   7   7      159.89      158.96     29.21 o 
  -4   7   7       18.84       35.75     18.83 o 
  -3   7   7      346.34      361.88     41.23 o 
  -2   7   7       23.64       24.67     14.20 o 
  -1   7   7      215.43      156.99     28.05 o 
   0   7   7      170.11      195.56     32.14 o 
   1   7   7        0.59       -5.23     15.96 o 
   2   7   7      151.21      185.20     32.12 o 
   3   7   7       72.06      106.98     26.99 o 
  -6   8   7       71.54       66.05     22.22 o 
  -5   8   7      153.01      164.02     32.16 o 
  -4   8   7       74.49       76.95     23.82 o 
  -3   8   7      324.72      359.67     41.38 o 
  -2   8   7        7.44      -18.36     22.04 o 
  -1   8   7      254.70      265.37     36.33 o 
   0   8   7        0.57        2.32     13.90 o 
   1   8   7       96.14      124.91     26.26 o 
  -2   9   7       83.65       61.76     20.56 o 
  -8   0   8        4.27      -15.86     20.11 o 
  -7   0   8      200.91      184.34     29.07 o 
  -6   0   8      183.96      144.90     25.28 o 
  -5   0   8       43.12       23.84     14.94 o 
  -4   0   8      299.19      330.29     39.19 o 
  -3   0   8      284.71      288.59     35.74 o 
  -2   0   8     1390.51     1458.61     74.80 o 
  -1   0   8     1035.17     1099.16     63.28 o 
   0   0   8       15.30       18.38     11.76 o 
   1   0   8      268.45      277.93     32.80 o 
   2   0   8       69.33       64.60     17.09 o 
  -7   1   8       84.93       57.21     11.66 o 
  -6   1   8      181.00      133.03     16.83 o 
  -5   1   8       49.55       34.33     10.84 o 
  -4   1   8      219.21      242.78     24.56 o 
  -3   1   8        2.47       22.44     12.08 o 
  -2   1   8       21.27       38.67     12.57 o 
  -1   1   8       25.17        7.69      9.87 o 
   0   1   8       64.20       45.56     11.71 o 
   1   1   8       68.25       77.17     14.15 o 
   2   1   8      493.55      513.53     29.99 o 
  -7   2   8        0.44      -16.21     16.21 o 
  -6   2   8        1.28      -12.21     12.67 o 
  -5   2   8       91.26       72.06     14.78 o 
  -4   2   8      113.39      160.78     20.35 o 
  -3   2   8        7.13       37.93     13.80 o 
  -2   2   8      307.92      322.55     25.79 o 
  -1   2   8       39.78       27.20     11.88 o 
   0   2   8       63.10       68.44     12.98 o 
   1   2   8      230.73      272.51     23.24 o 
   2   2   8        4.54        3.17      8.65 o 
  -7   3   8       35.16       14.20     15.28 o 
  -6   3   8      321.65      293.44     25.46 o 
  -5   3   8      162.38      163.52     19.95 o 
  -4   3   8      321.33      373.51     29.07 o 
  -3   3   8        3.77       15.27     11.00 o 
  -2   3   8       93.81      105.27     15.75 o 
  -1   3   8      149.83      135.34     16.76 o 
   0   3   8       83.17       88.87     14.15 o 
   1   3   8       92.67      110.96     15.79 o 
  -5   4   8      258.44      243.81     36.17 o 
  -4   4   8       28.22       46.00     22.03 o 
  -3   4   8      385.97      369.17     42.60 o 
  -2   4   8       17.26        5.22     15.75 o 
  -1   4   8      462.31      367.77     41.36 o 
   0   4   8       33.68       20.15     13.56 o 
  -4   5   8      165.15      152.26     32.86 o 
  -3   5   8       98.97      120.65     27.65 o 
  -2   5   8       25.55       -1.74     22.83 o 
                                                 
